# Supplementary material for: A functional genetic screen for metabolic proteins unveils GART and the de novo purine biosynthetic pathway as novel targets for the treatment of luminal A ERα expressing primary and metastatic invasive ductal carcinoma
Source: Front Endocrinol (Lausanne). 2023 Apr 18;14:1129162. doi: 10.3389/fendo.2023.1129162 (PMC10151738; doi:10.3389/fendo.2023.1129162)
Supplement: Supplementary file 2 [file DataSheet_1.zip]

Archive with 11 entries (11 files):
- Supplementary Tables/Supplementary Table 1.XLSX
- Supplementary Tables/Supplementary Table 10.XLSX
- Supplementary Tables/Supplementary Table 11.XLSX
- Supplementary Tables/Supplementary Table 2.XLSX
- Supplementary Tables/Supplementary Table 3.XLSX
- Supplementary Tables/Supplementary Table 4.XLSX
- Supplementary Tables/Supplementary Table 5.XLSX
- Supplementary Tables/Supplementary Table 6.XLSX
- Supplementary Tables/Supplementary Table 7.XLSX
- Supplementary Tables/Supplementary Table 8.XLSX
- Supplementary Tables/Supplementary Table 9.XLSX
