# Supplementary material for: A functional genetic screen for metabolic proteins unveils GART and the de novo purine biosynthetic pathway as novel targets for the treatment of luminal A ERα expressing primary and metastatic invasive ductal carcinoma
Source: Front Endocrinol (Lausanne). 2023 Apr 18;14:1129162. doi: 10.3389/fendo.2023.1129162 (PMC10151738; doi:10.3389/fendo.2023.1129162)
Supplement: Supplementary file 2 [file DataSheet_1.zip › Supplementary Tables/Supplementary Table 1.XLSX]

## Sheet: Foglio1
	METABOLIC PROTEINS IDENTIFIED IN MCF-7	METABOLIC PROTEINS IDENTIFIED IN Y537S
	ACACA	SLC27A4
	CA12	PMM2
	CA7	GAD1
	NPR3	AZIN2
	CA5B	CA14
	EBP	MARS
	GART	CA4
	SRM	PGAM2
		FKBP6
		GART
		SRM
