# Supplementary material for: A functional genetic screen for metabolic proteins unveils GART and the de novo purine biosynthetic pathway as novel targets for the treatment of luminal A ERα expressing primary and metastatic invasive ductal carcinoma
Source: Front Endocrinol (Lausanne). 2023 Apr 18;14:1129162. doi: 10.3389/fendo.2023.1129162 (PMC10151738; doi:10.3389/fendo.2023.1129162)
Supplement: Supplementary file 2 [file DataSheet_1.zip › Supplementary Tables/Supplementary Table 10.XLSX]

## Sheet: Fig.7C
Sample Id	Neoplasm Histologic Grade	GART: mRNA expression (microarray)	ER Status	Cancer Type Detailed
MB-0039	1	6.25575	Positive	Breast Invasive Ductal Carcinoma
MB-0068	1	7.17411	Positive	Breast Invasive Ductal Carcinoma
MB-0106	1	6.75688	Positive	Breast Invasive Ductal Carcinoma
MB-0111	1	6.58902	Positive	Breast Invasive Ductal Carcinoma
MB-0122	1	7.46825	Positive	Breast Invasive Ductal Carcinoma
MB-0130	1	6.6154	Positive	Breast Invasive Ductal Carcinoma
MB-0155	1	6.53055	Positive	Breast Invasive Ductal Carcinoma
MB-0170	1	6.82108	Positive	Breast Invasive Ductal Carcinoma
MB-0175	1	6.85265	Positive	Breast Invasive Ductal Carcinoma
MB-0204	1	6.61064	Positive	Breast Invasive Ductal Carcinoma
MB-0226	1	6.68802	Positive	Breast Invasive Ductal Carcinoma
MB-0244	1	6.81426	Positive	Breast Invasive Ductal Carcinoma
MB-0256	1	6.95898	Positive	Breast Invasive Ductal Carcinoma
MB-0261	1	6.87749	Positive	Breast Invasive Ductal Carcinoma
MB-0275	1	7.04365	Positive	Breast Invasive Ductal Carcinoma
MB-0290	1	7.29398	Positive	Breast Invasive Ductal Carcinoma
MB-0293	1	6.82833	Positive	Breast Invasive Ductal Carcinoma
MB-0295	1	7.31167	Positive	Breast Invasive Ductal Carcinoma
MB-0309	1	6.60077	Positive	Breast Invasive Ductal Carcinoma
MB-0311	1	6.69935	Positive	Breast Invasive Ductal Carcinoma
MB-0348	1	6.80151	Positive	Breast Invasive Ductal Carcinoma
MB-0360	1	7.32598	Positive	Breast Invasive Ductal Carcinoma
MB-0397	1	7.66454	Positive	Breast Invasive Ductal Carcinoma
MB-0402	1	6.99324	Positive	Breast Invasive Ductal Carcinoma
MB-0449	1	6.88635	Positive	Breast Invasive Ductal Carcinoma
MB-0451	1	6.82839	Positive	Breast Invasive Ductal Carcinoma
MB-0496	1	7.30447	Positive	Breast Invasive Ductal Carcinoma
MB-0505	1	6.61718	Positive	Breast Invasive Ductal Carcinoma
MB-0512	1	7.19057	Positive	Breast Invasive Ductal Carcinoma
MB-0537	1	6.91294	Positive	Breast Invasive Ductal Carcinoma
MB-0571	1	7.06843	Positive	Breast Invasive Ductal Carcinoma
MB-0642	1	6.99291	Positive	Breast Invasive Ductal Carcinoma
MB-0649	1	6.81951	Positive	Breast Invasive Ductal Carcinoma
MB-0654	1	7.02372	Positive	Breast Invasive Ductal Carcinoma
MB-0880	1	6.78098	Positive	Breast Invasive Ductal Carcinoma
MB-0891	1	6.39766	Positive	Breast Invasive Ductal Carcinoma
MB-2564	1	6.55645	Positive	Breast Invasive Ductal Carcinoma
MB-2624	1	6.33312	Positive	Breast Invasive Ductal Carcinoma
MB-2721	1	6.58766	Positive	Breast Invasive Ductal Carcinoma
MB-2725	1	6.96022	Positive	Breast Invasive Ductal Carcinoma
MB-2747	1	6.86616	Positive	Breast Invasive Ductal Carcinoma
MB-2749	1	6.77627	Positive	Breast Invasive Ductal Carcinoma
MB-2867	1	6.46647	Positive	Breast Invasive Ductal Carcinoma
MB-2916	1	6.94376	Positive	Breast Invasive Ductal Carcinoma
MB-2933	1	6.35509	Positive	Breast Invasive Ductal Carcinoma
MB-2952	1	6.52427	Positive	Breast Invasive Ductal Carcinoma
MB-2977	1	7.10283	Positive	Breast Invasive Ductal Carcinoma
MB-3013	1	6.91063	Positive	Breast Invasive Ductal Carcinoma
MB-3032	1	6.78917	Positive	Breast Invasive Ductal Carcinoma
MB-3105	1	6.99873	Positive	Breast Invasive Ductal Carcinoma
MB-3121	1	7.02468	Positive	Breast Invasive Ductal Carcinoma
MB-3254	1	6.81238	Positive	Breast Invasive Ductal Carcinoma
MB-3711	1	6.5675	Positive	Breast Invasive Ductal Carcinoma
MB-3865	1	7.15356	Positive	Breast Invasive Ductal Carcinoma
MB-4222	1	5.48946	Positive	Breast Invasive Ductal Carcinoma
MB-4310	1	5.41328	Positive	Breast Invasive Ductal Carcinoma
MB-4333	1	6.74497	Positive	Breast Invasive Ductal Carcinoma
MB-4381	1	5.67202	Positive	Breast Invasive Ductal Carcinoma
MB-4529	1	6.30634	Positive	Breast Invasive Ductal Carcinoma
MB-4692	1	6.19772	Positive	Breast Invasive Ductal Carcinoma
MB-4791	1	6.54092	Positive	Breast Invasive Ductal Carcinoma
MB-4832	1	6.76755	Positive	Breast Invasive Ductal Carcinoma
MB-4866	1	6.35452	Positive	Breast Invasive Ductal Carcinoma
MB-4870	1	6.72777	Positive	Breast Invasive Ductal Carcinoma
MB-4882	1	6.16993	Positive	Breast Invasive Ductal Carcinoma
MB-4906	1	6.99157	Positive	Breast Invasive Ductal Carcinoma
MB-4959	1	6.63736	Positive	Breast Invasive Ductal Carcinoma
MB-4976	1	6.27803	Positive	Breast Invasive Ductal Carcinoma
MB-4996	1	6.27205	Positive	Breast Invasive Ductal Carcinoma
MB-5193	1	6.80429	Positive	Breast Invasive Ductal Carcinoma
MB-5221	1	6.46624	Positive	Breast Invasive Ductal Carcinoma
MB-5243	1	7.2845	Positive	Breast Invasive Ductal Carcinoma
MB-5300	1	7.09076	Positive	Breast Invasive Ductal Carcinoma
MB-5345	1	6.65629	Positive	Breast Invasive Ductal Carcinoma
MB-5422	1	6.60316	Positive	Breast Invasive Ductal Carcinoma
MB-5499	1	6.93746	Positive	Breast Invasive Ductal Carcinoma
MB-6017	1	6.90054	Positive	Breast Invasive Ductal Carcinoma
MB-6030	1	6.42437	Positive	Breast Invasive Ductal Carcinoma
MB-6053	1	7.0936	Positive	Breast Invasive Ductal Carcinoma
MB-6065	1	6.18335	Positive	Breast Invasive Ductal Carcinoma
MB-6149	1	5.85563	Positive	Breast Invasive Ductal Carcinoma
MB-6181	1	6.65949	Positive	Breast Invasive Ductal Carcinoma
MB-6229	1	7.10231	Positive	Breast Invasive Ductal Carcinoma
MB-6256	1	7.18168	Positive	Breast Invasive Ductal Carcinoma
MB-6328	1	6.97602	Positive	Breast Invasive Ductal Carcinoma
MB-7005	1	7.02008	Positive	Breast Invasive Ductal Carcinoma
MB-7006	1	6.78416	Positive	Breast Invasive Ductal Carcinoma
MB-7010	1	7.39903	Positive	Breast Invasive Ductal Carcinoma
MB-7013	1	6.40206	Positive	Breast Invasive Ductal Carcinoma
MB-7029	1	6.77669	Positive	Breast Invasive Ductal Carcinoma
MB-7037	1	6.96887	Positive	Breast Invasive Ductal Carcinoma
MB-7042	1	6.91993	Positive	Breast Invasive Ductal Carcinoma
MB-7062	1	7.05668	Positive	Breast Invasive Ductal Carcinoma
MB-7074	1	6.87075	Positive	Breast Invasive Ductal Carcinoma
MB-7080	1	7.25697	Positive	Breast Invasive Ductal Carcinoma
MB-7091	1	6.45682	Positive	Breast Invasive Ductal Carcinoma
MB-7093	1	6.71944	Positive	Breast Invasive Ductal Carcinoma
MB-7095	1	6.70571	Positive	Breast Invasive Ductal Carcinoma
MB-7106	1	6.67695	Positive	Breast Invasive Ductal Carcinoma
MB-7113	1	7.0485	Positive	Breast Invasive Ductal Carcinoma
MB-7123	1	6.93604	Positive	Breast Invasive Ductal Carcinoma
MB-7162	1	6.90668	Positive	Breast Invasive Ductal Carcinoma
MB-7164	1	6.91955	Positive	Breast Invasive Ductal Carcinoma
MB-7219	1	7.11604	Positive	Breast Invasive Ductal Carcinoma
MB-7243	1	6.38695	Positive	Breast Invasive Ductal Carcinoma
MB-7244	1	6.81391	Positive	Breast Invasive Ductal Carcinoma
MB-7266	1	6.87806	Positive	Breast Invasive Ductal Carcinoma
MB-7276	1	6.35323	Positive	Breast Invasive Ductal Carcinoma
MB-0005	2	6.77931	Positive	Breast Invasive Ductal Carcinoma
MB-0014	2	6.68511	Positive	Breast Invasive Ductal Carcinoma
MB-0036	2	6.76733	Positive	Breast Invasive Ductal Carcinoma
MB-0048	2	6.88037	Positive	Breast Invasive Ductal Carcinoma
MB-0053	2	6.78492	Positive	Breast Invasive Ductal Carcinoma
MB-0064	2	6.8412	Positive	Breast Invasive Ductal Carcinoma
MB-0066	2	6.80789	Positive	Breast Invasive Ductal Carcinoma
MB-0081	2	6.95215	Positive	Breast Invasive Ductal Carcinoma
MB-0095	2	6.92191	Positive	Breast Invasive Ductal Carcinoma
MB-0114	2	6.83441	Positive	Breast Invasive Ductal Carcinoma
MB-0119	2	6.95251	Positive	Breast Invasive Ductal Carcinoma
MB-0121	2	7.23909	Positive	Breast Invasive Ductal Carcinoma
MB-0126	2	7.21184	Positive	Breast Invasive Ductal Carcinoma
MB-0128	2	6.93801	Positive	Breast Invasive Ductal Carcinoma
MB-0136	2	6.85265	Positive	Breast Invasive Ductal Carcinoma
MB-0138	2	6.79936	Positive	Breast Invasive Ductal Carcinoma
MB-0140	2	7.1343	Positive	Breast Invasive Ductal Carcinoma
MB-0150	2	7.94484	Positive	Breast Invasive Ductal Carcinoma
MB-0154	2	6.93533	Positive	Breast Invasive Ductal Carcinoma
MB-0172	2	7.42472	Positive	Breast Invasive Ductal Carcinoma
MB-0180	2	6.65883	Positive	Breast Invasive Ductal Carcinoma
MB-0181	2	6.95832	Positive	Breast Invasive Ductal Carcinoma
MB-0194	2	6.7516	Positive	Breast Invasive Ductal Carcinoma
MB-0209	2	7.02993	Positive	Breast Invasive Ductal Carcinoma
MB-0225	2	6.75326	Positive	Breast Invasive Ductal Carcinoma
MB-0227	2	6.94781	Positive	Breast Invasive Ductal Carcinoma
MB-0232	2	7.34557	Positive	Breast Invasive Ductal Carcinoma
MB-0233	2	6.88577	Positive	Breast Invasive Ductal Carcinoma
MB-0235	2	6.97203	Positive	Breast Invasive Ductal Carcinoma
MB-0242	2	7.20778	Positive	Breast Invasive Ductal Carcinoma
MB-0243	2	6.93183	Positive	Breast Invasive Ductal Carcinoma
MB-0247	2	6.9114	Positive	Breast Invasive Ductal Carcinoma
MB-0253	2	6.84924	Positive	Breast Invasive Ductal Carcinoma
MB-0257	2	6.83421	Positive	Breast Invasive Ductal Carcinoma
MB-0273	2	7.17298	Positive	Breast Invasive Ductal Carcinoma
MB-0280	2	6.53232	Positive	Breast Invasive Ductal Carcinoma
MB-0285	2	7.18111	Positive	Breast Invasive Ductal Carcinoma
MB-0287	2	7.50249	Positive	Breast Invasive Ductal Carcinoma
MB-0288	2	6.94387	Positive	Breast Invasive Ductal Carcinoma
MB-0310	2	6.54605	Positive	Breast Invasive Ductal Carcinoma
MB-0315	2	6.96062	Positive	Breast Invasive Ductal Carcinoma
MB-0322	2	6.87879	Positive	Breast Invasive Ductal Carcinoma
MB-0343	2	6.83441	Positive	Breast Invasive Ductal Carcinoma
MB-0345	2	7.2916	Positive	Breast Invasive Ductal Carcinoma
MB-0353	2	7.19614	Positive	Breast Invasive Ductal Carcinoma
MB-0356	2	6.5076	Positive	Breast Invasive Ductal Carcinoma
MB-0359	2	6.75652	Positive	Breast Invasive Ductal Carcinoma
MB-0362	2	6.70423	Positive	Breast Invasive Ductal Carcinoma
MB-0364	2	7.16488	Positive	Breast Invasive Ductal Carcinoma
MB-0377	2	6.90475	Positive	Breast Invasive Ductal Carcinoma
MB-0379	2	7.18069	Positive	Breast Invasive Ductal Carcinoma
MB-0382	2	6.87364	Positive	Breast Invasive Ductal Carcinoma
MB-0417	2	6.54202	Positive	Breast Invasive Ductal Carcinoma
MB-0419	2	6.65989	Positive	Breast Invasive Ductal Carcinoma
MB-0422	2	6.60523	Positive	Breast Invasive Ductal Carcinoma
MB-0425	2	7.09454	Positive	Breast Invasive Ductal Carcinoma
MB-0426	2	6.98669	Positive	Breast Invasive Ductal Carcinoma
MB-0442	2	6.54471	Positive	Breast Invasive Ductal Carcinoma
MB-0443	2	6.71547	Positive	Breast Invasive Ductal Carcinoma
MB-0445	2	6.89156	Positive	Breast Invasive Ductal Carcinoma
MB-0455	2	7.30464	Positive	Breast Invasive Ductal Carcinoma
MB-0458	2	7.30222	Positive	Breast Invasive Ductal Carcinoma
MB-0463	2	7.18407	Positive	Breast Invasive Ductal Carcinoma
MB-0466	2	7.37491	Positive	Breast Invasive Ductal Carcinoma
MB-0478	2	6.8769	Positive	Breast Invasive Ductal Carcinoma
MB-0487	2	7.15359	Positive	Breast Invasive Ductal Carcinoma
MB-0490	2	6.90707	Positive	Breast Invasive Ductal Carcinoma
MB-0497	2	7.0039	Positive	Breast Invasive Ductal Carcinoma
MB-0503	2	7.50714	Positive	Breast Invasive Ductal Carcinoma
MB-0508	2	7.37941	Positive	Breast Invasive Ductal Carcinoma
MB-0511	2	7.20932	Positive	Breast Invasive Ductal Carcinoma
MB-0513	2	6.96986	Positive	Breast Invasive Ductal Carcinoma
MB-0517	2	7.37907	Positive	Breast Invasive Ductal Carcinoma
MB-0527	2	6.7643	Positive	Breast Invasive Ductal Carcinoma
MB-0529	2	6.69453	Positive	Breast Invasive Ductal Carcinoma
MB-0535	2	6.9618	Positive	Breast Invasive Ductal Carcinoma
MB-0550	2	7.27237	Positive	Breast Invasive Ductal Carcinoma
MB-0551	2	6.6244	Positive	Breast Invasive Ductal Carcinoma
MB-0553	2	6.55277	Positive	Breast Invasive Ductal Carcinoma
MB-0568	2	6.976	Positive	Breast Invasive Ductal Carcinoma
MB-0573	2	6.96031	Positive	Breast Invasive Ductal Carcinoma
MB-0575	2	6.91531	Positive	Breast Invasive Ductal Carcinoma
MB-0579	2	6.90608	Positive	Breast Invasive Ductal Carcinoma
MB-0597	2	6.99139	Positive	Breast Invasive Ductal Carcinoma
MB-0598	2	6.60736	Positive	Breast Invasive Ductal Carcinoma
MB-0599	2	7.64251	Positive	Breast Invasive Ductal Carcinoma
MB-0603	2	6.93616	Positive	Breast Invasive Ductal Carcinoma
MB-0609	2	6.81151	Positive	Breast Invasive Ductal Carcinoma
MB-0610	2	6.67708	Positive	Breast Invasive Ductal Carcinoma
MB-0618	2	7.20968	Positive	Breast Invasive Ductal Carcinoma
MB-0623	2	7.1427	Positive	Breast Invasive Ductal Carcinoma
MB-0624	2	6.71131	Positive	Breast Invasive Ductal Carcinoma
MB-0628	2	6.49325	Positive	Breast Invasive Ductal Carcinoma
MB-0631	2	7.33714	Positive	Breast Invasive Ductal Carcinoma
MB-0632	2	6.61974	Positive	Breast Invasive Ductal Carcinoma
MB-0640	2	7.23537	Positive	Breast Invasive Ductal Carcinoma
MB-0641	2	6.85421	Positive	Breast Invasive Ductal Carcinoma
MB-0644	2	7.0255	Positive	Breast Invasive Ductal Carcinoma
MB-0650	2	7.17732	Positive	Breast Invasive Ductal Carcinoma
MB-0661	2	7.0715	Positive	Breast Invasive Ductal Carcinoma
MB-0872	2	6.75415	Positive	Breast Invasive Ductal Carcinoma
MB-0897	2	6.72342	Positive	Breast Invasive Ductal Carcinoma
MB-0899	2	6.44971	Positive	Breast Invasive Ductal Carcinoma
MB-0904	2	6.83847	Positive	Breast Invasive Ductal Carcinoma
MB-2618	2	7.10025	Positive	Breast Invasive Ductal Carcinoma
MB-2669	2	6.80011	Positive	Breast Invasive Ductal Carcinoma
MB-2705	2	6.66029	Positive	Breast Invasive Ductal Carcinoma
MB-2711	2	7.01017	Positive	Breast Invasive Ductal Carcinoma
MB-2760	2	6.67372	Positive	Breast Invasive Ductal Carcinoma
MB-2764	2	6.94425	Positive	Breast Invasive Ductal Carcinoma
MB-2774	2	6.80018	Positive	Breast Invasive Ductal Carcinoma
MB-2778	2	7.02785	Positive	Breast Invasive Ductal Carcinoma
MB-2779	2	7.37507	Positive	Breast Invasive Ductal Carcinoma
MB-2781	2	7.33123	Positive	Breast Invasive Ductal Carcinoma
MB-2791	2	6.94594	Positive	Breast Invasive Ductal Carcinoma
MB-2792	2	6.13368	Positive	Breast Invasive Ductal Carcinoma
MB-2793	2	6.88034	Positive	Breast Invasive Ductal Carcinoma
MB-2795	2	6.65809	Positive	Breast Invasive Ductal Carcinoma
MB-2801	2	6.13361	Positive	Breast Invasive Ductal Carcinoma
MB-2803	2	7.19915	Positive	Breast Invasive Ductal Carcinoma
MB-2814	2	6.95963	Positive	Breast Invasive Ductal Carcinoma
MB-2838	2	6.17252	Positive	Breast Invasive Ductal Carcinoma
MB-2843	2	6.53437	Positive	Breast Invasive Ductal Carcinoma
MB-2846	2	6.18973	Positive	Breast Invasive Ductal Carcinoma
MB-2848	2	5.88627	Positive	Breast Invasive Ductal Carcinoma
MB-2896	2	6.79247	Positive	Breast Invasive Ductal Carcinoma
MB-2901	2	6.81539	Positive	Breast Invasive Ductal Carcinoma
MB-2931	2	7.12965	Positive	Breast Invasive Ductal Carcinoma
MB-2947	2	6.43067	Positive	Breast Invasive Ductal Carcinoma
MB-2951	2	6.55456	Positive	Breast Invasive Ductal Carcinoma
MB-2953	2	6.66468	Positive	Breast Invasive Ductal Carcinoma
MB-2954	2	7.16749	Positive	Breast Invasive Ductal Carcinoma
MB-2969	2	6.43141	Positive	Breast Invasive Ductal Carcinoma
MB-2971	2	6.14393	Positive	Breast Invasive Ductal Carcinoma
MB-2983	2	7.05741	Positive	Breast Invasive Ductal Carcinoma
MB-3005	2	6.6502	Positive	Breast Invasive Ductal Carcinoma
MB-3006	2	6.49654	Positive	Breast Invasive Ductal Carcinoma
MB-3007	2	6.85506	Positive	Breast Invasive Ductal Carcinoma
MB-3033	2	6.76169	Positive	Breast Invasive Ductal Carcinoma
MB-3035	2	6.32899	Positive	Breast Invasive Ductal Carcinoma
MB-3088	2	6.11685	Positive	Breast Invasive Ductal Carcinoma
MB-3102	2	6.88454	Positive	Breast Invasive Ductal Carcinoma
MB-3104	2	6.57451	Positive	Breast Invasive Ductal Carcinoma
MB-3167	2	6.14287	Positive	Breast Invasive Ductal Carcinoma
MB-3171	2	6.84414	Positive	Breast Invasive Ductal Carcinoma
MB-3298	2	6.336	Positive	Breast Invasive Ductal Carcinoma
MB-3300	2	7.13847	Positive	Breast Invasive Ductal Carcinoma
MB-3301	2	6.88963	Positive	Breast Invasive Ductal Carcinoma
MB-3328	2	7.01546	Positive	Breast Invasive Ductal Carcinoma
MB-3341	2	6.82784	Positive	Breast Invasive Ductal Carcinoma
MB-3344	2	6.66558	Positive	Breast Invasive Ductal Carcinoma
MB-3351	2	7.22505	Positive	Breast Invasive Ductal Carcinoma
MB-3365	2	6.87126	Positive	Breast Invasive Ductal Carcinoma
MB-3371	2	7.08598	Positive	Breast Invasive Ductal Carcinoma
MB-3403	2	7.14305	Positive	Breast Invasive Ductal Carcinoma
MB-3450	2	7.23909	Positive	Breast Invasive Ductal Carcinoma
MB-3459	2	6.28682	Positive	Breast Invasive Ductal Carcinoma
MB-3462	2	6.93759	Positive	Breast Invasive Ductal Carcinoma
MB-3490	2	6.25076	Positive	Breast Invasive Ductal Carcinoma
MB-3536	2	6.37522	Positive	Breast Invasive Ductal Carcinoma
MB-3548	2	6.50545	Positive	Breast Invasive Ductal Carcinoma
MB-3600	2	7.26026	Positive	Breast Invasive Ductal Carcinoma
MB-3840	2	6.9639	Positive	Breast Invasive Ductal Carcinoma
MB-3871	2	7.10284	Positive	Breast Invasive Ductal Carcinoma
MB-3874	2	6.76408	Positive	Breast Invasive Ductal Carcinoma
MB-4000	2	6.45515	Positive	Breast Invasive Ductal Carcinoma
MB-4001	2	5.7837	Positive	Breast Invasive Ductal Carcinoma
MB-4003	2	5.96063	Positive	Breast Invasive Ductal Carcinoma
MB-4059	2	6.52361	Positive	Breast Invasive Ductal Carcinoma
MB-4119	2	5.48578	Positive	Breast Invasive Ductal Carcinoma
MB-4120	2	6.27763	Positive	Breast Invasive Ductal Carcinoma
MB-4148	2	6.31526	Positive	Breast Invasive Ductal Carcinoma
MB-4173	2	6.30468	Positive	Breast Invasive Ductal Carcinoma
MB-4212	2	6.68585	Positive	Breast Invasive Ductal Carcinoma
MB-4213	2	6.57911	Positive	Breast Invasive Ductal Carcinoma
MB-4224	2	5.42102	Positive	Breast Invasive Ductal Carcinoma
MB-4230	2	6.29499	Positive	Breast Invasive Ductal Carcinoma
MB-4233	2	6.75817	Positive	Breast Invasive Ductal Carcinoma
MB-4235	2	6.88462	Positive	Breast Invasive Ductal Carcinoma
MB-4250	2	7.56617	Positive	Breast Invasive Ductal Carcinoma
MB-4264	2	5.78615	Positive	Breast Invasive Ductal Carcinoma
MB-4270	2	6.3666	Positive	Breast Invasive Ductal Carcinoma
MB-4274	2	6.07472	Positive	Breast Invasive Ductal Carcinoma
MB-4276	2	6.55062	Positive	Breast Invasive Ductal Carcinoma
MB-4283	2	5.98105	Positive	Breast Invasive Ductal Carcinoma
MB-4317	2	5.82292	Positive	Breast Invasive Ductal Carcinoma
MB-4322	2	5.50055	Positive	Breast Invasive Ductal Carcinoma
MB-4328	2	6.59973	Positive	Breast Invasive Ductal Carcinoma
MB-4339	2	5.74634	Positive	Breast Invasive Ductal Carcinoma
MB-4368	2	5.88461	Positive	Breast Invasive Ductal Carcinoma
MB-4375	2	5.54777	Positive	Breast Invasive Ductal Carcinoma
MB-4390	2	6.55448	Positive	Breast Invasive Ductal Carcinoma
MB-4418	2	6.16626	Positive	Breast Invasive Ductal Carcinoma
MB-4421	2	6.00513	Positive	Breast Invasive Ductal Carcinoma
MB-4442	2	5.77582	Positive	Breast Invasive Ductal Carcinoma
MB-4578	2	5.86705	Positive	Breast Invasive Ductal Carcinoma
MB-4593	2	6.09099	Positive	Breast Invasive Ductal Carcinoma
MB-4598	2	6.42625	Positive	Breast Invasive Ductal Carcinoma
MB-4603	2	6.14612	Positive	Breast Invasive Ductal Carcinoma
MB-4607	2	6.03965	Positive	Breast Invasive Ductal Carcinoma
MB-4616	2	6.54912	Positive	Breast Invasive Ductal Carcinoma
MB-4644	2	6.01052	Positive	Breast Invasive Ductal Carcinoma
MB-4649	2	6.0586	Positive	Breast Invasive Ductal Carcinoma
MB-4651	2	7.91233	Positive	Breast Invasive Ductal Carcinoma
MB-4661	2	6.52434	Positive	Breast Invasive Ductal Carcinoma
MB-4670	2	6.27234	Positive	Breast Invasive Ductal Carcinoma
MB-4673	2	6.88692	Positive	Breast Invasive Ductal Carcinoma
MB-4674	2	6.24206	Positive	Breast Invasive Ductal Carcinoma
MB-4688	2	6.64006	Positive	Breast Invasive Ductal Carcinoma
MB-4705	2	6.96414	Positive	Breast Invasive Ductal Carcinoma
MB-4709	2	6.48463	Positive	Breast Invasive Ductal Carcinoma
MB-4719	2	6.8119	Positive	Breast Invasive Ductal Carcinoma
MB-4735	2	6.61531	Positive	Breast Invasive Ductal Carcinoma
MB-4750	2	6.2709	Positive	Breast Invasive Ductal Carcinoma
MB-4752	2	7.68189	Positive	Breast Invasive Ductal Carcinoma
MB-4762	2	6.71076	Positive	Breast Invasive Ductal Carcinoma
MB-4771	2	6.75669	Positive	Breast Invasive Ductal Carcinoma
MB-4779	2	6.08266	Positive	Breast Invasive Ductal Carcinoma
MB-4782	2	6.534	Positive	Breast Invasive Ductal Carcinoma
MB-4785	2	6.22422	Positive	Breast Invasive Ductal Carcinoma
MB-4787	2	6.46644	Positive	Breast Invasive Ductal Carcinoma
MB-4790	2	6.61712	Positive	Breast Invasive Ductal Carcinoma
MB-4796	2	6.16854	Positive	Breast Invasive Ductal Carcinoma
MB-4802	2	6.19321	Positive	Breast Invasive Ductal Carcinoma
MB-4806	2	6.70431	Positive	Breast Invasive Ductal Carcinoma
MB-4814	2	6.58712	Positive	Breast Invasive Ductal Carcinoma
MB-4825	2	6.23754	Positive	Breast Invasive Ductal Carcinoma
MB-4827	2	6.58243	Positive	Breast Invasive Ductal Carcinoma
MB-4838	2	6.18254	Positive	Breast Invasive Ductal Carcinoma
MB-4851	2	6.8802	Positive	Breast Invasive Ductal Carcinoma
MB-4867	2	6.79023	Positive	Breast Invasive Ductal Carcinoma
MB-4869	2	5.97696	Positive	Breast Invasive Ductal Carcinoma
MB-4873	2	6.72199	Positive	Breast Invasive Ductal Carcinoma
MB-4878	2	6.46863	Positive	Breast Invasive Ductal Carcinoma
MB-4883	2	6.63345	Positive	Breast Invasive Ductal Carcinoma
MB-4898	2	6.49489	Positive	Breast Invasive Ductal Carcinoma
MB-4899	2	6.8065	Positive	Breast Invasive Ductal Carcinoma
MB-4900	2	6.84718	Positive	Breast Invasive Ductal Carcinoma
MB-4912	2	6.40318	Positive	Breast Invasive Ductal Carcinoma
MB-4925	2	6.69775	Positive	Breast Invasive Ductal Carcinoma
MB-4933	2	6.55646	Positive	Breast Invasive Ductal Carcinoma
MB-4934	2	6.30088	Positive	Breast Invasive Ductal Carcinoma
MB-4941	2	6.23559	Positive	Breast Invasive Ductal Carcinoma
MB-4944	2	6.41347	Positive	Breast Invasive Ductal Carcinoma
MB-4961	2	6.69664	Positive	Breast Invasive Ductal Carcinoma
MB-4962	2	6.27691	Positive	Breast Invasive Ductal Carcinoma
MB-4967	2	6.52584	Positive	Breast Invasive Ductal Carcinoma
MB-4969	2	6.60499	Positive	Breast Invasive Ductal Carcinoma
MB-4970	2	6.92452	Positive	Breast Invasive Ductal Carcinoma
MB-4986	2	6.52335	Positive	Breast Invasive Ductal Carcinoma
MB-4987	2	7.02702	Positive	Breast Invasive Ductal Carcinoma
MB-4994	2	6.67815	Positive	Breast Invasive Ductal Carcinoma
MB-4999	2	6.31988	Positive	Breast Invasive Ductal Carcinoma
MB-5001	2	7.24038	Positive	Breast Invasive Ductal Carcinoma
MB-5013	2	6.8005	Positive	Breast Invasive Ductal Carcinoma
MB-5018	2	6.50413	Positive	Breast Invasive Ductal Carcinoma
MB-5044	2	7.13504	Positive	Breast Invasive Ductal Carcinoma
MB-5048	2	6.61332	Positive	Breast Invasive Ductal Carcinoma
MB-5053	2	6.67472	Positive	Breast Invasive Ductal Carcinoma
MB-5060	2	6.31373	Positive	Breast Invasive Ductal Carcinoma
MB-5061	2	6.27956	Positive	Breast Invasive Ductal Carcinoma
MB-5064	2	6.72915	Positive	Breast Invasive Ductal Carcinoma
MB-5066	2	6.62799	Positive	Breast Invasive Ductal Carcinoma
MB-5068	2	6.17042	Positive	Breast Invasive Ductal Carcinoma
MB-5078	2	6.89119	Positive	Breast Invasive Ductal Carcinoma
MB-5079	2	6.91213	Positive	Breast Invasive Ductal Carcinoma
MB-5081	2	6.15638	Positive	Breast Invasive Ductal Carcinoma
MB-5084	2	6.50835	Positive	Breast Invasive Ductal Carcinoma
MB-5088	2	6.12713	Positive	Breast Invasive Ductal Carcinoma
MB-5093	2	6.27991	Positive	Breast Invasive Ductal Carcinoma
MB-5097	2	6.88126	Positive	Breast Invasive Ductal Carcinoma
MB-5101	2	6.94401	Positive	Breast Invasive Ductal Carcinoma
MB-5105	2	6.80561	Positive	Breast Invasive Ductal Carcinoma
MB-5113	2	6.69885	Positive	Breast Invasive Ductal Carcinoma
MB-5116	2	6.33832	Positive	Breast Invasive Ductal Carcinoma
MB-5117	2	6.74682	Positive	Breast Invasive Ductal Carcinoma
MB-5118	2	6.61139	Positive	Breast Invasive Ductal Carcinoma
MB-5119	2	6.6489	Positive	Breast Invasive Ductal Carcinoma
MB-5123	2	7.01297	Positive	Breast Invasive Ductal Carcinoma
MB-5124	2	6.34306	Positive	Breast Invasive Ductal Carcinoma
MB-5134	2	6.44596	Positive	Breast Invasive Ductal Carcinoma
MB-5143	2	6.90442	Positive	Breast Invasive Ductal Carcinoma
MB-5144	2	6.77059	Positive	Breast Invasive Ductal Carcinoma
MB-5152	2	6.59415	Positive	Breast Invasive Ductal Carcinoma
MB-5160	2	6.68414	Positive	Breast Invasive Ductal Carcinoma
MB-5161	2	6.93705	Positive	Breast Invasive Ductal Carcinoma
MB-5171	2	6.53733	Positive	Breast Invasive Ductal Carcinoma
MB-5183	2	6.7265	Positive	Breast Invasive Ductal Carcinoma
MB-5196	2	6.82029	Positive	Breast Invasive Ductal Carcinoma
MB-5197	2	6.84811	Positive	Breast Invasive Ductal Carcinoma
MB-5201	2	6.79844	Positive	Breast Invasive Ductal Carcinoma
MB-5214	2	6.71146	Positive	Breast Invasive Ductal Carcinoma
MB-5227	2	6.96941	Positive	Breast Invasive Ductal Carcinoma
MB-5233	2	6.30297	Positive	Breast Invasive Ductal Carcinoma
MB-5256	2	6.69583	Positive	Breast Invasive Ductal Carcinoma
MB-5261	2	6.67936	Positive	Breast Invasive Ductal Carcinoma
MB-5267	2	6.76505	Positive	Breast Invasive Ductal Carcinoma
MB-5271	2	6.46035	Positive	Breast Invasive Ductal Carcinoma
MB-5275	2	6.07496	Positive	Breast Invasive Ductal Carcinoma
MB-5277	2	6.57808	Positive	Breast Invasive Ductal Carcinoma
MB-5287	2	7.20234	Positive	Breast Invasive Ductal Carcinoma
MB-5288	2	6.16771	Positive	Breast Invasive Ductal Carcinoma
MB-5290	2	6.5602	Positive	Breast Invasive Ductal Carcinoma
MB-5291	2	6.3515	Positive	Breast Invasive Ductal Carcinoma
MB-5292	2	6.60663	Positive	Breast Invasive Ductal Carcinoma
MB-5311	2	6.27662	Positive	Breast Invasive Ductal Carcinoma
MB-5328	2	6.82456	Positive	Breast Invasive Ductal Carcinoma
MB-5331	2	5.86406	Positive	Breast Invasive Ductal Carcinoma
MB-5332	2	6.25095	Positive	Breast Invasive Ductal Carcinoma
MB-5338	2	6.89518	Positive	Breast Invasive Ductal Carcinoma
MB-5341	2	7.00217	Positive	Breast Invasive Ductal Carcinoma
MB-5361	2	6.39173	Positive	Breast Invasive Ductal Carcinoma
MB-5365	2	6.50816	Positive	Breast Invasive Ductal Carcinoma
MB-5382	2	6.52852	Positive	Breast Invasive Ductal Carcinoma
MB-5383	2	6.32309	Positive	Breast Invasive Ductal Carcinoma
MB-5386	2	6.91488	Positive	Breast Invasive Ductal Carcinoma
MB-5389	2	6.6038	Positive	Breast Invasive Ductal Carcinoma
MB-5398	2	7.01342	Positive	Breast Invasive Ductal Carcinoma
MB-5402	2	6.40853	Positive	Breast Invasive Ductal Carcinoma
MB-5403	2	6.63661	Positive	Breast Invasive Ductal Carcinoma
MB-5404	2	6.29929	Positive	Breast Invasive Ductal Carcinoma
MB-5412	2	6.37322	Positive	Breast Invasive Ductal Carcinoma
MB-5425	2	6.78791	Positive	Breast Invasive Ductal Carcinoma
MB-5429	2	6.81012	Positive	Breast Invasive Ductal Carcinoma
MB-5431	2	7.02827	Positive	Breast Invasive Ductal Carcinoma
MB-5432	2	6.57709	Positive	Breast Invasive Ductal Carcinoma
MB-5433	2	6.86598	Positive	Breast Invasive Ductal Carcinoma
MB-5452	2	6.83704	Positive	Breast Invasive Ductal Carcinoma
MB-5457	2	6.61931	Positive	Breast Invasive Ductal Carcinoma
MB-5472	2	6.92002	Positive	Breast Invasive Ductal Carcinoma
MB-5475	2	6.45923	Positive	Breast Invasive Ductal Carcinoma
MB-5489	2	6.5243	Positive	Breast Invasive Ductal Carcinoma
MB-5490	2	6.5437	Positive	Breast Invasive Ductal Carcinoma
MB-5495	2	6.94092	Positive	Breast Invasive Ductal Carcinoma
MB-5497	2	7.36679	Positive	Breast Invasive Ductal Carcinoma
MB-5502	2	6.09347	Positive	Breast Invasive Ductal Carcinoma
MB-5513	2	7.37941	Positive	Breast Invasive Ductal Carcinoma
MB-5514	2	6.39769	Positive	Breast Invasive Ductal Carcinoma
MB-5519	2	6.5857	Positive	Breast Invasive Ductal Carcinoma
MB-5532	2	6.12447	Positive	Breast Invasive Ductal Carcinoma
MB-5534	2	7.23656	Positive	Breast Invasive Ductal Carcinoma
MB-5541	2	6.18131	Positive	Breast Invasive Ductal Carcinoma
MB-5550	2	6.87283	Positive	Breast Invasive Ductal Carcinoma
MB-5553	2	6.69847	Positive	Breast Invasive Ductal Carcinoma
MB-5562	2	6.72829	Positive	Breast Invasive Ductal Carcinoma
MB-5571	2	6.68561	Positive	Breast Invasive Ductal Carcinoma
MB-5575	2	6.60102	Positive	Breast Invasive Ductal Carcinoma
MB-5580	2	6.16331	Positive	Breast Invasive Ductal Carcinoma
MB-5582	2	6.68471	Positive	Breast Invasive Ductal Carcinoma
MB-5583	2	6.81859	Positive	Breast Invasive Ductal Carcinoma
MB-5589	2	6.43936	Positive	Breast Invasive Ductal Carcinoma
MB-5591	2	6.59187	Positive	Breast Invasive Ductal Carcinoma
MB-5597	2	6.69113	Positive	Breast Invasive Ductal Carcinoma
MB-5599	2	6.70143	Positive	Breast Invasive Ductal Carcinoma
MB-5601	2	7.17103	Positive	Breast Invasive Ductal Carcinoma
MB-5603	2	6.53618	Positive	Breast Invasive Ductal Carcinoma
MB-5604	2	6.85429	Positive	Breast Invasive Ductal Carcinoma
MB-5605	2	7.08417	Positive	Breast Invasive Ductal Carcinoma
MB-5613	2	7.2068	Positive	Breast Invasive Ductal Carcinoma
MB-5617	2	7.21446	Positive	Breast Invasive Ductal Carcinoma
MB-5620	2	6.74497	Positive	Breast Invasive Ductal Carcinoma
MB-5623	2	6.7259	Positive	Breast Invasive Ductal Carcinoma
MB-5626	2	6.3168	Positive	Breast Invasive Ductal Carcinoma
MB-5629	2	6.65021	Positive	Breast Invasive Ductal Carcinoma
MB-5632	2	6.63383	Positive	Breast Invasive Ductal Carcinoma
MB-5635	2	6.02234	Positive	Breast Invasive Ductal Carcinoma
MB-5638	2	6.27203	Positive	Breast Invasive Ductal Carcinoma
MB-5640	2	6.50193	Positive	Breast Invasive Ductal Carcinoma
MB-5642	2	6.64255	Positive	Breast Invasive Ductal Carcinoma
MB-5645	2	6.41359	Positive	Breast Invasive Ductal Carcinoma
MB-5654	2	6.58815	Positive	Breast Invasive Ductal Carcinoma
MB-5656	2	6.86418	Positive	Breast Invasive Ductal Carcinoma
MB-6016	2	6.36507	Positive	Breast Invasive Ductal Carcinoma
MB-6018	2	7.00716	Positive	Breast Invasive Ductal Carcinoma
MB-6019	2	6.06505	Positive	Breast Invasive Ductal Carcinoma
MB-6022	2	6.38415	Positive	Breast Invasive Ductal Carcinoma
MB-6024	2	6.35684	Positive	Breast Invasive Ductal Carcinoma
MB-6026	2	6.40803	Positive	Breast Invasive Ductal Carcinoma
MB-6042	2	6.85039	Positive	Breast Invasive Ductal Carcinoma
MB-6044	2	6.08045	Positive	Breast Invasive Ductal Carcinoma
MB-6048	2	6.58319	Positive	Breast Invasive Ductal Carcinoma
MB-6049	2	6.53199	Positive	Breast Invasive Ductal Carcinoma
MB-6050	2	6.5246	Positive	Breast Invasive Ductal Carcinoma
MB-6051	2	6.83097	Positive	Breast Invasive Ductal Carcinoma
MB-6059	2	7.14648	Positive	Breast Invasive Ductal Carcinoma
MB-6069	2	6.57297	Positive	Breast Invasive Ductal Carcinoma
MB-6071	2	6.72996	Positive	Breast Invasive Ductal Carcinoma
MB-6075	2	6.35413	Positive	Breast Invasive Ductal Carcinoma
MB-6077	2	6.4275	Positive	Breast Invasive Ductal Carcinoma
MB-6079	2	6.96965	Positive	Breast Invasive Ductal Carcinoma
MB-6082	2	6.44051	Positive	Breast Invasive Ductal Carcinoma
MB-6083	2	6.15611	Positive	Breast Invasive Ductal Carcinoma
MB-6097	2	6.09554	Positive	Breast Invasive Ductal Carcinoma
MB-6101	2	6.6773	Positive	Breast Invasive Ductal Carcinoma
MB-6108	2	6.60528	Positive	Breast Invasive Ductal Carcinoma
MB-6113	2	6.76663	Positive	Breast Invasive Ductal Carcinoma
MB-6114	2	6.48548	Positive	Breast Invasive Ductal Carcinoma
MB-6116	2	7.45029	Positive	Breast Invasive Ductal Carcinoma
MB-6118	2	6.97085	Positive	Breast Invasive Ductal Carcinoma
MB-6122	2	6.73837	Positive	Breast Invasive Ductal Carcinoma
MB-6125	2	6.8188	Positive	Breast Invasive Ductal Carcinoma
MB-6135	2	6.98721	Positive	Breast Invasive Ductal Carcinoma
MB-6150	2	7.41707	Positive	Breast Invasive Ductal Carcinoma
MB-6154	2	7.21372	Positive	Breast Invasive Ductal Carcinoma
MB-6164	2	7.43523	Positive	Breast Invasive Ductal Carcinoma
MB-6171	2	6.80333	Positive	Breast Invasive Ductal Carcinoma
MB-6183	2	6.73285	Positive	Breast Invasive Ductal Carcinoma
MB-6190	2	7.00478	Positive	Breast Invasive Ductal Carcinoma
MB-6192	2	7.62736	Positive	Breast Invasive Ductal Carcinoma
MB-6201	2	6.64111	Positive	Breast Invasive Ductal Carcinoma
MB-6207	2	7.04685	Positive	Breast Invasive Ductal Carcinoma
MB-6208	2	6.26666	Positive	Breast Invasive Ductal Carcinoma
MB-6211	2	6.5183	Positive	Breast Invasive Ductal Carcinoma
MB-6214	2	7.06698	Positive	Breast Invasive Ductal Carcinoma
MB-6225	2	7.42566	Positive	Breast Invasive Ductal Carcinoma
MB-6263	2	7.11562	Positive	Breast Invasive Ductal Carcinoma
MB-6271	2	6.4504	Positive	Breast Invasive Ductal Carcinoma
MB-6273	2	6.37123	Positive	Breast Invasive Ductal Carcinoma
MB-6281	2	7.37315	Positive	Breast Invasive Ductal Carcinoma
MB-6286	2	6.79321	Positive	Breast Invasive Ductal Carcinoma
MB-6297	2	6.93291	Positive	Breast Invasive Ductal Carcinoma
MB-6300	2	7.26613	Positive	Breast Invasive Ductal Carcinoma
MB-6308	2	6.72996	Positive	Breast Invasive Ductal Carcinoma
MB-6344	2	7.16743	Positive	Breast Invasive Ductal Carcinoma
MB-6359	2	6.94781	Positive	Breast Invasive Ductal Carcinoma
MB-7001	2	6.78344	Positive	Breast Invasive Ductal Carcinoma
MB-7002	2	6.90015	Positive	Breast Invasive Ductal Carcinoma
MB-7003	2	6.57333	Positive	Breast Invasive Ductal Carcinoma
MB-7018	2	7.53991	Positive	Breast Invasive Ductal Carcinoma
MB-7019	2	6.87728	Positive	Breast Invasive Ductal Carcinoma
MB-7022	2	6.53533	Positive	Breast Invasive Ductal Carcinoma
MB-7026	2	6.897	Positive	Breast Invasive Ductal Carcinoma
MB-7028	2	6.89428	Positive	Breast Invasive Ductal Carcinoma
MB-7034	2	7.33479	Positive	Breast Invasive Ductal Carcinoma
MB-7040	2	7.49384	Positive	Breast Invasive Ductal Carcinoma
MB-7044	2	7.01364	Positive	Breast Invasive Ductal Carcinoma
MB-7046	2	6.79845	Positive	Breast Invasive Ductal Carcinoma
MB-7048	2	6.26527	Positive	Breast Invasive Ductal Carcinoma
MB-7050	2	6.82259	Positive	Breast Invasive Ductal Carcinoma
MB-7051	2	6.73034	Positive	Breast Invasive Ductal Carcinoma
MB-7056	2	6.75192	Positive	Breast Invasive Ductal Carcinoma
MB-7061	2	6.89389	Positive	Breast Invasive Ductal Carcinoma
MB-7065	2	6.75451	Positive	Breast Invasive Ductal Carcinoma
MB-7076	2	6.81017	Positive	Breast Invasive Ductal Carcinoma
MB-7077	2	6.9768	Positive	Breast Invasive Ductal Carcinoma
MB-7079	2	6.46805	Positive	Breast Invasive Ductal Carcinoma
MB-7083	2	7.40353	Positive	Breast Invasive Ductal Carcinoma
MB-7085	2	6.72092	Positive	Breast Invasive Ductal Carcinoma
MB-7096	2	6.60145	Positive	Breast Invasive Ductal Carcinoma
MB-7099	2	7.15781	Positive	Breast Invasive Ductal Carcinoma
MB-7116	2	6.06409	Positive	Breast Invasive Ductal Carcinoma
MB-7118	2	6.43639	Positive	Breast Invasive Ductal Carcinoma
MB-7124	2	6.79393	Positive	Breast Invasive Ductal Carcinoma
MB-7132	2	6.64507	Positive	Breast Invasive Ductal Carcinoma
MB-7141	2	6.78982	Positive	Breast Invasive Ductal Carcinoma
MB-7142	2	6.34457	Positive	Breast Invasive Ductal Carcinoma
MB-7153	2	7.03432	Positive	Breast Invasive Ductal Carcinoma
MB-7157	2	6.84924	Positive	Breast Invasive Ductal Carcinoma
MB-7161	2	6.88615	Positive	Breast Invasive Ductal Carcinoma
MB-7163	2	6.57775	Positive	Breast Invasive Ductal Carcinoma
MB-7167	2	6.85039	Positive	Breast Invasive Ductal Carcinoma
MB-7170	2	6.08167	Positive	Breast Invasive Ductal Carcinoma
MB-7172	2	7.03714	Positive	Breast Invasive Ductal Carcinoma
MB-7176	2	7.02621	Positive	Breast Invasive Ductal Carcinoma
MB-7185	2	6.56285	Positive	Breast Invasive Ductal Carcinoma
MB-7186	2	6.47453	Positive	Breast Invasive Ductal Carcinoma
MB-7189	2	6.78945	Positive	Breast Invasive Ductal Carcinoma
MB-7194	2	6.67129	Positive	Breast Invasive Ductal Carcinoma
MB-7197	2	6.9808	Positive	Breast Invasive Ductal Carcinoma
MB-7199	2	6.70316	Positive	Breast Invasive Ductal Carcinoma
MB-7215	2	6.93917	Positive	Breast Invasive Ductal Carcinoma
MB-7220	2	6.67872	Positive	Breast Invasive Ductal Carcinoma
MB-7227	2	7.04892	Positive	Breast Invasive Ductal Carcinoma
MB-7228	2	6.70174	Positive	Breast Invasive Ductal Carcinoma
MB-7230	2	6.63901	Positive	Breast Invasive Ductal Carcinoma
MB-7232	2	6.75008	Positive	Breast Invasive Ductal Carcinoma
MB-7233	2	6.46352	Positive	Breast Invasive Ductal Carcinoma
MB-7237	2	7.33876	Positive	Breast Invasive Ductal Carcinoma
MB-7241	2	6.9752	Positive	Breast Invasive Ductal Carcinoma
MB-7253	2	6.75707	Positive	Breast Invasive Ductal Carcinoma
MB-7254	2	6.69341	Positive	Breast Invasive Ductal Carcinoma
MB-7263	2	6.88269	Positive	Breast Invasive Ductal Carcinoma
MB-7277	2	7.03631	Positive	Breast Invasive Ductal Carcinoma
MB-7278	2	6.60768	Positive	Breast Invasive Ductal Carcinoma
MB-7279	2	5.97917	Positive	Breast Invasive Ductal Carcinoma
MB-7280	2	7.31221	Positive	Breast Invasive Ductal Carcinoma
MB-7285	2	6.64219	Positive	Breast Invasive Ductal Carcinoma
MB-7288	2	7.18043	Positive	Breast Invasive Ductal Carcinoma
MB-7289	2	7.11686	Positive	Breast Invasive Ductal Carcinoma
MB-7292	2	7.3535	Positive	Breast Invasive Ductal Carcinoma
MB-7294	2	6.75008	Positive	Breast Invasive Ductal Carcinoma
MB-7298	2	7.36108	Positive	Breast Invasive Ductal Carcinoma
MB-0000	3	7.30352	Positive	Breast Invasive Ductal Carcinoma
MB-0002	3	7.07622	Positive	Breast Invasive Ductal Carcinoma
MB-0010	3	6.90182	Positive	Breast Invasive Ductal Carcinoma
MB-0028	3	7.13256	Positive	Breast Invasive Ductal Carcinoma
MB-0046	3	6.85998	Positive	Breast Invasive Ductal Carcinoma
MB-0054	3	7.07757	Positive	Breast Invasive Ductal Carcinoma
MB-0060	3	7.65308	Positive	Breast Invasive Ductal Carcinoma
MB-0097	3	7.21919	Positive	Breast Invasive Ductal Carcinoma
MB-0107	3	7.61353	Positive	Breast Invasive Ductal Carcinoma
MB-0108	3	6.51463	Positive	Breast Invasive Ductal Carcinoma
MB-0109	3	6.94505	Positive	Breast Invasive Ductal Carcinoma
MB-0120	3	7.05729	Positive	Breast Invasive Ductal Carcinoma
MB-0123	3	7.4652	Positive	Breast Invasive Ductal Carcinoma
MB-0131	3	7.2651	Positive	Breast Invasive Ductal Carcinoma
MB-0134	3	7.07675	Positive	Breast Invasive Ductal Carcinoma
MB-0135	3	7.1521	Positive	Breast Invasive Ductal Carcinoma
MB-0143	3	7.17605	Positive	Breast Invasive Ductal Carcinoma
MB-0144	3	6.85109	Positive	Breast Invasive Ductal Carcinoma
MB-0146	3	7.11651	Positive	Breast Invasive Ductal Carcinoma
MB-0151	3	6.8422	Positive	Breast Invasive Ductal Carcinoma
MB-0165	3	6.51669	Positive	Breast Invasive Ductal Carcinoma
MB-0166	3	7.03339	Positive	Breast Invasive Ductal Carcinoma
MB-0167	3	6.27901	Positive	Breast Invasive Ductal Carcinoma
MB-0168	3	6.9578	Positive	Breast Invasive Ductal Carcinoma
MB-0173	3	7.15426	Positive	Breast Invasive Ductal Carcinoma
MB-0176	3	6.72687	Positive	Breast Invasive Ductal Carcinoma
MB-0178	3	7.12922	Positive	Breast Invasive Ductal Carcinoma
MB-0189	3	6.93103	Positive	Breast Invasive Ductal Carcinoma
MB-0193	3	7.35976	Positive	Breast Invasive Ductal Carcinoma
MB-0195	3	7.65549	Positive	Breast Invasive Ductal Carcinoma
MB-0197	3	7.30507	Positive	Breast Invasive Ductal Carcinoma
MB-0198	3	7.12308	Positive	Breast Invasive Ductal Carcinoma
MB-0202	3	7.15762	Positive	Breast Invasive Ductal Carcinoma
MB-0203	3	6.93537	Positive	Breast Invasive Ductal Carcinoma
MB-0218	3	7.03922	Positive	Breast Invasive Ductal Carcinoma
MB-0223	3	6.78392	Positive	Breast Invasive Ductal Carcinoma
MB-0224	3	7.14412	Positive	Breast Invasive Ductal Carcinoma
MB-0236	3	7.255	Positive	Breast Invasive Ductal Carcinoma
MB-0241	3	7.17369	Positive	Breast Invasive Ductal Carcinoma
MB-0248	3	7.1384	Positive	Breast Invasive Ductal Carcinoma
MB-0258	3	7.45995	Positive	Breast Invasive Ductal Carcinoma
MB-0262	3	6.95937	Positive	Breast Invasive Ductal Carcinoma
MB-0264	3	7.244	Positive	Breast Invasive Ductal Carcinoma
MB-0268	3	6.8249	Positive	Breast Invasive Ductal Carcinoma
MB-0270	3	7.94404	Positive	Breast Invasive Ductal Carcinoma
MB-0272	3	7.13724	Positive	Breast Invasive Ductal Carcinoma
MB-0286	3	6.91596	Positive	Breast Invasive Ductal Carcinoma
MB-0291	3	6.94961	Positive	Breast Invasive Ductal Carcinoma
MB-0301	3	6.64837	Positive	Breast Invasive Ductal Carcinoma
MB-0304	3	6.78492	Positive	Breast Invasive Ductal Carcinoma
MB-0305	3	6.67907	Positive	Breast Invasive Ductal Carcinoma
MB-0306	3	7.43494	Positive	Breast Invasive Ductal Carcinoma
MB-0307	3	6.75724	Positive	Breast Invasive Ductal Carcinoma
MB-0313	3	8.35638	Positive	Breast Invasive Ductal Carcinoma
MB-0317	3	6.93236	Positive	Breast Invasive Ductal Carcinoma
MB-0321	3	6.92336	Positive	Breast Invasive Ductal Carcinoma
MB-0324	3	7.25133	Positive	Breast Invasive Ductal Carcinoma
MB-0325	3	8.23899	Positive	Breast Invasive Ductal Carcinoma
MB-0336	3	7.24529	Positive	Breast Invasive Ductal Carcinoma
MB-0349	3	7.57335	Positive	Breast Invasive Ductal Carcinoma
MB-0358	3	7.21527	Positive	Breast Invasive Ductal Carcinoma
MB-0368	3	7.35223	Positive	Breast Invasive Ductal Carcinoma
MB-0370	3	7.02595	Positive	Breast Invasive Ductal Carcinoma
MB-0371	3	6.4993	Positive	Breast Invasive Ductal Carcinoma
MB-0373	3	7.25504	Positive	Breast Invasive Ductal Carcinoma
MB-0374	3	6.97781	Positive	Breast Invasive Ductal Carcinoma
MB-0375	3	7.28737	Positive	Breast Invasive Ductal Carcinoma
MB-0380	3	7.85147	Positive	Breast Invasive Ductal Carcinoma
MB-0381	3	6.88189	Positive	Breast Invasive Ductal Carcinoma
MB-0383	3	7.03962	Positive	Breast Invasive Ductal Carcinoma
MB-0384	3	7.01856	Positive	Breast Invasive Ductal Carcinoma
MB-0385	3	7.24003	Positive	Breast Invasive Ductal Carcinoma
MB-0386	3	7.49518	Positive	Breast Invasive Ductal Carcinoma
MB-0388	3	6.77299	Positive	Breast Invasive Ductal Carcinoma
MB-0389	3	6.78685	Positive	Breast Invasive Ductal Carcinoma
MB-0392	3	7.10899	Positive	Breast Invasive Ductal Carcinoma
MB-0393	3	7.08133	Positive	Breast Invasive Ductal Carcinoma
MB-0398	3	6.47806	Positive	Breast Invasive Ductal Carcinoma
MB-0404	3	7.66871	Positive	Breast Invasive Ductal Carcinoma
MB-0406	3	6.97238	Positive	Breast Invasive Ductal Carcinoma
MB-0412	3	7.13549	Positive	Breast Invasive Ductal Carcinoma
MB-0413	3	6.80641	Positive	Breast Invasive Ductal Carcinoma
MB-0418	3	6.7778	Positive	Breast Invasive Ductal Carcinoma
MB-0421	3	7.02947	Positive	Breast Invasive Ductal Carcinoma
MB-0428	3	7.0788	Positive	Breast Invasive Ductal Carcinoma
MB-0434	3	6.79885	Positive	Breast Invasive Ductal Carcinoma
MB-0440	3	7.28304	Positive	Breast Invasive Ductal Carcinoma
MB-0452	3	7.27103	Positive	Breast Invasive Ductal Carcinoma
MB-0459	3	7.01803	Positive	Breast Invasive Ductal Carcinoma
MB-0465	3	7.05224	Positive	Breast Invasive Ductal Carcinoma
MB-0468	3	6.89196	Positive	Breast Invasive Ductal Carcinoma
MB-0469	3	8.104	Positive	Breast Invasive Ductal Carcinoma
MB-0474	3	7.20368	Positive	Breast Invasive Ductal Carcinoma
MB-0475	3	6.7517	Positive	Breast Invasive Ductal Carcinoma
MB-0476	3	6.75041	Positive	Breast Invasive Ductal Carcinoma
MB-0480	3	6.78938	Positive	Breast Invasive Ductal Carcinoma
MB-0483	3	7.43175	Positive	Breast Invasive Ductal Carcinoma
MB-0484	3	7.12022	Positive	Breast Invasive Ductal Carcinoma
MB-0486	3	7.33425	Positive	Breast Invasive Ductal Carcinoma
MB-0501	3	6.88274	Positive	Breast Invasive Ductal Carcinoma
MB-0504	3	7.37601	Positive	Breast Invasive Ductal Carcinoma
MB-0507	3	7.09857	Positive	Breast Invasive Ductal Carcinoma
MB-0509	3	6.68693	Positive	Breast Invasive Ductal Carcinoma
MB-0510	3	7.16743	Positive	Breast Invasive Ductal Carcinoma
MB-0519	3	7.11254	Positive	Breast Invasive Ductal Carcinoma
MB-0524	3	6.55628	Positive	Breast Invasive Ductal Carcinoma
MB-0526	3	7.22901	Positive	Breast Invasive Ductal Carcinoma
MB-0528	3	7.3999	Positive	Breast Invasive Ductal Carcinoma
MB-0531	3	6.78679	Positive	Breast Invasive Ductal Carcinoma
MB-0532	3	7.64144	Positive	Breast Invasive Ductal Carcinoma
MB-0534	3	6.99162	Positive	Breast Invasive Ductal Carcinoma
MB-0536	3	7.41897	Positive	Breast Invasive Ductal Carcinoma
MB-0538	3	6.96927	Positive	Breast Invasive Ductal Carcinoma
MB-0541	3	7.07111	Positive	Breast Invasive Ductal Carcinoma
MB-0542	3	7.08287	Positive	Breast Invasive Ductal Carcinoma
MB-0544	3	6.79657	Positive	Breast Invasive Ductal Carcinoma
MB-0545	3	7.20212	Positive	Breast Invasive Ductal Carcinoma
MB-0552	3	7.02827	Positive	Breast Invasive Ductal Carcinoma
MB-0559	3	6.78504	Positive	Breast Invasive Ductal Carcinoma
MB-0569	3	7.11929	Positive	Breast Invasive Ductal Carcinoma
MB-0570	3	6.89897	Positive	Breast Invasive Ductal Carcinoma
MB-0574	3	7.06524	Positive	Breast Invasive Ductal Carcinoma
MB-0576	3	7.02339	Positive	Breast Invasive Ductal Carcinoma
MB-0580	3	6.93854	Positive	Breast Invasive Ductal Carcinoma
MB-0584	3	6.87862	Positive	Breast Invasive Ductal Carcinoma
MB-0585	3	6.79615	Positive	Breast Invasive Ductal Carcinoma
MB-0590	3	7.45456	Positive	Breast Invasive Ductal Carcinoma
MB-0591	3	7.34474	Positive	Breast Invasive Ductal Carcinoma
MB-0594	3	7.31863	Positive	Breast Invasive Ductal Carcinoma
MB-0601	3	7.0708	Positive	Breast Invasive Ductal Carcinoma
MB-0607	3	7.37412	Positive	Breast Invasive Ductal Carcinoma
MB-0611	3	6.99001	Positive	Breast Invasive Ductal Carcinoma
MB-0614	3	6.99467	Positive	Breast Invasive Ductal Carcinoma
MB-0616	3	7.01426	Positive	Breast Invasive Ductal Carcinoma
MB-0619	3	7.38994	Positive	Breast Invasive Ductal Carcinoma
MB-0626	3	7.70517	Positive	Breast Invasive Ductal Carcinoma
MB-0630	3	6.84278	Positive	Breast Invasive Ductal Carcinoma
MB-0636	3	7.57814	Positive	Breast Invasive Ductal Carcinoma
MB-0637	3	6.87942	Positive	Breast Invasive Ductal Carcinoma
MB-0652	3	7.51002	Positive	Breast Invasive Ductal Carcinoma
MB-0662	3	7.18196	Positive	Breast Invasive Ductal Carcinoma
MB-0666	3	7.31294	Positive	Breast Invasive Ductal Carcinoma
MB-0877	3	7.79109	Positive	Breast Invasive Ductal Carcinoma
MB-0882	3	6.82688	Positive	Breast Invasive Ductal Carcinoma
MB-0884	3	6.83955	Positive	Breast Invasive Ductal Carcinoma
MB-0895	3	7.16399	Positive	Breast Invasive Ductal Carcinoma
MB-2613	3	7.49467	Positive	Breast Invasive Ductal Carcinoma
MB-2617	3	6.51419	Positive	Breast Invasive Ductal Carcinoma
MB-2626	3	6.87347	Positive	Breast Invasive Ductal Carcinoma
MB-2629	3	7.30044	Positive	Breast Invasive Ductal Carcinoma
MB-2634	3	7.22433	Positive	Breast Invasive Ductal Carcinoma
MB-2642	3	6.91772	Positive	Breast Invasive Ductal Carcinoma
MB-2645	3	8.19075	Positive	Breast Invasive Ductal Carcinoma
MB-2686	3	7.26702	Positive	Breast Invasive Ductal Carcinoma
MB-2728	3	7.11388	Positive	Breast Invasive Ductal Carcinoma
MB-2730	3	7.47872	Positive	Breast Invasive Ductal Carcinoma
MB-2735	3	6.69607	Positive	Breast Invasive Ductal Carcinoma
MB-2765	3	7.08489	Positive	Breast Invasive Ductal Carcinoma
MB-2767	3	6.93718	Positive	Breast Invasive Ductal Carcinoma
MB-2786	3	6.75364	Positive	Breast Invasive Ductal Carcinoma
MB-2820	3	6.1871	Positive	Breast Invasive Ductal Carcinoma
MB-2835	3	6.25411	Positive	Breast Invasive Ductal Carcinoma
MB-2844	3	6.51289	Positive	Breast Invasive Ductal Carcinoma
MB-2932	3	6.55012	Positive	Breast Invasive Ductal Carcinoma
MB-2939	3	6.36478	Positive	Breast Invasive Ductal Carcinoma
MB-2960	3	6.56741	Positive	Breast Invasive Ductal Carcinoma
MB-2964	3	7.14929	Positive	Breast Invasive Ductal Carcinoma
MB-2966	3	6.29529	Positive	Breast Invasive Ductal Carcinoma
MB-2984	3	7.10711	Positive	Breast Invasive Ductal Carcinoma
MB-2994	3	6.46395	Positive	Breast Invasive Ductal Carcinoma
MB-2996	3	6.71741	Positive	Breast Invasive Ductal Carcinoma
MB-2999	3	6.66129	Positive	Breast Invasive Ductal Carcinoma
MB-3016	3	6.69048	Positive	Breast Invasive Ductal Carcinoma
MB-3026	3	6.77477	Positive	Breast Invasive Ductal Carcinoma
MB-3028	3	5.6796	Positive	Breast Invasive Ductal Carcinoma
MB-3031	3	7.11604	Positive	Breast Invasive Ductal Carcinoma
MB-3050	3	6.82944	Positive	Breast Invasive Ductal Carcinoma
MB-3060	3	7.13639	Positive	Breast Invasive Ductal Carcinoma
MB-3083	3	6.64823	Positive	Breast Invasive Ductal Carcinoma
MB-3103	3	6.50689	Positive	Breast Invasive Ductal Carcinoma
MB-3122	3	8.11278	Positive	Breast Invasive Ductal Carcinoma
MB-3165	3	7.48929	Positive	Breast Invasive Ductal Carcinoma
MB-3181	3	6.89274	Positive	Breast Invasive Ductal Carcinoma
MB-3235	3	6.97589	Positive	Breast Invasive Ductal Carcinoma
MB-3253	3	6.48779	Positive	Breast Invasive Ductal Carcinoma
MB-3272	3	7.11029	Positive	Breast Invasive Ductal Carcinoma
MB-3275	3	6.95496	Positive	Breast Invasive Ductal Carcinoma
MB-3295	3	6.96492	Positive	Breast Invasive Ductal Carcinoma
MB-3360	3	6.60429	Positive	Breast Invasive Ductal Carcinoma
MB-3361	3	6.94952	Positive	Breast Invasive Ductal Carcinoma
MB-3363	3	7.27083	Positive	Breast Invasive Ductal Carcinoma
MB-3367	3	7.77896	Positive	Breast Invasive Ductal Carcinoma
MB-3381	3	7.02372	Positive	Breast Invasive Ductal Carcinoma
MB-3382	3	6.7553	Positive	Breast Invasive Ductal Carcinoma
MB-3388	3	6.7805	Positive	Breast Invasive Ductal Carcinoma
MB-3402	3	6.61675	Positive	Breast Invasive Ductal Carcinoma
MB-3412	3	6.74632	Positive	Breast Invasive Ductal Carcinoma
MB-3430	3	7.00098	Positive	Breast Invasive Ductal Carcinoma
MB-3436	3	7.85104	Positive	Breast Invasive Ductal Carcinoma
MB-3437	3	7.01666	Positive	Breast Invasive Ductal Carcinoma
MB-3452	3	6.70152	Positive	Breast Invasive Ductal Carcinoma
MB-3466	3	7.59621	Positive	Breast Invasive Ductal Carcinoma
MB-3479	3	6.49237	Positive	Breast Invasive Ductal Carcinoma
MB-3487	3	6.52751	Positive	Breast Invasive Ductal Carcinoma
MB-3488	3	6.34347	Positive	Breast Invasive Ductal Carcinoma
MB-3492	3	6.21379	Positive	Breast Invasive Ductal Carcinoma
MB-3525	3	6.71547	Positive	Breast Invasive Ductal Carcinoma
MB-3526	3	5.77271	Positive	Breast Invasive Ductal Carcinoma
MB-3545	3	6.35734	Positive	Breast Invasive Ductal Carcinoma
MB-3614	3	6.9832	Positive	Breast Invasive Ductal Carcinoma
MB-3707	3	6.95848	Positive	Breast Invasive Ductal Carcinoma
MB-3748	3	6.37704	Positive	Breast Invasive Ductal Carcinoma
MB-3754	3	6.91684	Positive	Breast Invasive Ductal Carcinoma
MB-3824	3	6.97335	Positive	Breast Invasive Ductal Carcinoma
MB-3838	3	7.35476	Positive	Breast Invasive Ductal Carcinoma
MB-3842	3	6.6912	Positive	Breast Invasive Ductal Carcinoma
MB-3852	3	7.00774	Positive	Breast Invasive Ductal Carcinoma
MB-4004	3	7.35028	Positive	Breast Invasive Ductal Carcinoma
MB-4008	3	6.66418	Positive	Breast Invasive Ductal Carcinoma
MB-4010	3	6.22595	Positive	Breast Invasive Ductal Carcinoma
MB-4011	3	6.67676	Positive	Breast Invasive Ductal Carcinoma
MB-4079	3	5.71659	Positive	Breast Invasive Ductal Carcinoma
MB-4091	3	6.15897	Positive	Breast Invasive Ductal Carcinoma
MB-4140	3	5.86425	Positive	Breast Invasive Ductal Carcinoma
MB-4141	3	5.52831	Positive	Breast Invasive Ductal Carcinoma
MB-4154	3	6.32115	Positive	Breast Invasive Ductal Carcinoma
MB-4234	3	5.90631	Positive	Breast Invasive Ductal Carcinoma
MB-4236	3	5.73607	Positive	Breast Invasive Ductal Carcinoma
MB-4266	3	6.09079	Positive	Breast Invasive Ductal Carcinoma
MB-4278	3	5.99087	Positive	Breast Invasive Ductal Carcinoma
MB-4281	3	5.98833	Positive	Breast Invasive Ductal Carcinoma
MB-4282	3	6.62717	Positive	Breast Invasive Ductal Carcinoma
MB-4292	3	6.28952	Positive	Breast Invasive Ductal Carcinoma
MB-4300	3	5.29478	Positive	Breast Invasive Ductal Carcinoma
MB-4318	3	6.39492	Positive	Breast Invasive Ductal Carcinoma
MB-4324	3	5.64322	Positive	Breast Invasive Ductal Carcinoma
MB-4329	3	6.69596	Positive	Breast Invasive Ductal Carcinoma
MB-4331	3	6.63656	Positive	Breast Invasive Ductal Carcinoma
MB-4348	3	6.12364	Positive	Breast Invasive Ductal Carcinoma
MB-4353	3	6.62405	Positive	Breast Invasive Ductal Carcinoma
MB-4357	3	5.76258	Positive	Breast Invasive Ductal Carcinoma
MB-4362	3	6.32366	Positive	Breast Invasive Ductal Carcinoma
MB-4374	3	5.99045	Positive	Breast Invasive Ductal Carcinoma
MB-4395	3	6.10357	Positive	Breast Invasive Ductal Carcinoma
MB-4426	3	5.84955	Positive	Breast Invasive Ductal Carcinoma
MB-4434	3	5.70012	Positive	Breast Invasive Ductal Carcinoma
MB-4564	3	6.06242	Positive	Breast Invasive Ductal Carcinoma
MB-4591	3	6.40049	Positive	Breast Invasive Ductal Carcinoma
MB-4599	3	6.26937	Positive	Breast Invasive Ductal Carcinoma
MB-4602	3	6.70679	Positive	Breast Invasive Ductal Carcinoma
MB-4626	3	5.78127	Positive	Breast Invasive Ductal Carcinoma
MB-4639	3	6.94859	Positive	Breast Invasive Ductal Carcinoma
MB-4641	3	6.7831	Positive	Breast Invasive Ductal Carcinoma
MB-4642	3	6.77805	Positive	Breast Invasive Ductal Carcinoma
MB-4648	3	6.15747	Positive	Breast Invasive Ductal Carcinoma
MB-4653	3	6.88075	Positive	Breast Invasive Ductal Carcinoma
MB-4654	3	6.3663	Positive	Breast Invasive Ductal Carcinoma
MB-4655	3	6.01163	Positive	Breast Invasive Ductal Carcinoma
MB-4665	3	6.38109	Positive	Breast Invasive Ductal Carcinoma
MB-4666	3	6.68316	Positive	Breast Invasive Ductal Carcinoma
MB-4669	3	6.38571	Positive	Breast Invasive Ductal Carcinoma
MB-4671	3	6.32006	Positive	Breast Invasive Ductal Carcinoma
MB-4672	3	7.00684	Positive	Breast Invasive Ductal Carcinoma
MB-4675	3	6.69269	Positive	Breast Invasive Ductal Carcinoma
MB-4682	3	7.0574	Positive	Breast Invasive Ductal Carcinoma
MB-4685	3	6.62007	Positive	Breast Invasive Ductal Carcinoma
MB-4686	3	6.79887	Positive	Breast Invasive Ductal Carcinoma
MB-4687	3	7.41366	Positive	Breast Invasive Ductal Carcinoma
MB-4691	3	6.33521	Positive	Breast Invasive Ductal Carcinoma
MB-4694	3	7.99073	Positive	Breast Invasive Ductal Carcinoma
MB-4701	3	7.00979	Positive	Breast Invasive Ductal Carcinoma
MB-4702	3	6.8477	Positive	Breast Invasive Ductal Carcinoma
MB-4706	3	6.90866	Positive	Breast Invasive Ductal Carcinoma
MB-4710	3	6.57462	Positive	Breast Invasive Ductal Carcinoma
MB-4712	3	6.37456	Positive	Breast Invasive Ductal Carcinoma
MB-4723	3	6.90628	Positive	Breast Invasive Ductal Carcinoma
MB-4725	3	6.86306	Positive	Breast Invasive Ductal Carcinoma
MB-4729	3	6.33424	Positive	Breast Invasive Ductal Carcinoma
MB-4737	3	7.89998	Positive	Breast Invasive Ductal Carcinoma
MB-4744	3	6.11388	Positive	Breast Invasive Ductal Carcinoma
MB-4746	3	6.78642	Positive	Breast Invasive Ductal Carcinoma
MB-4767	3	6.5098	Positive	Breast Invasive Ductal Carcinoma
MB-4784	3	6.37673	Positive	Breast Invasive Ductal Carcinoma
MB-4800	3	6.42922	Positive	Breast Invasive Ductal Carcinoma
MB-4801	3	6.46603	Positive	Breast Invasive Ductal Carcinoma
MB-4805	3	6.6723	Positive	Breast Invasive Ductal Carcinoma
MB-4809	3	7.90967	Positive	Breast Invasive Ductal Carcinoma
MB-4834	3	7.38952	Positive	Breast Invasive Ductal Carcinoma
MB-4836	3	5.56328	Positive	Breast Invasive Ductal Carcinoma
MB-4849	3	6.06279	Positive	Breast Invasive Ductal Carcinoma
MB-4855	3	6.66478	Positive	Breast Invasive Ductal Carcinoma
MB-4858	3	6.79749	Positive	Breast Invasive Ductal Carcinoma
MB-4862	3	8.21741	Positive	Breast Invasive Ductal Carcinoma
MB-4887	3	6.66277	Positive	Breast Invasive Ductal Carcinoma
MB-4894	3	6.70523	Positive	Breast Invasive Ductal Carcinoma
MB-4908	3	6.39878	Positive	Breast Invasive Ductal Carcinoma
MB-4930	3	6.21056	Positive	Breast Invasive Ductal Carcinoma
MB-4937	3	6.67677	Positive	Breast Invasive Ductal Carcinoma
MB-4949	3	6.2406	Positive	Breast Invasive Ductal Carcinoma
MB-4950	3	6.46027	Positive	Breast Invasive Ductal Carcinoma
MB-4956	3	6.91057	Positive	Breast Invasive Ductal Carcinoma
MB-4977	3	6.66212	Positive	Breast Invasive Ductal Carcinoma
MB-4991	3	6.84234	Positive	Breast Invasive Ductal Carcinoma
MB-5004	3	5.75516	Positive	Breast Invasive Ductal Carcinoma
MB-5014	3	6.72379	Positive	Breast Invasive Ductal Carcinoma
MB-5015	3	6.7302	Positive	Breast Invasive Ductal Carcinoma
MB-5017	3	6.76641	Positive	Breast Invasive Ductal Carcinoma
MB-5039	3	5.82497	Positive	Breast Invasive Ductal Carcinoma
MB-5040	3	6.78094	Positive	Breast Invasive Ductal Carcinoma
MB-5045	3	6.36825	Positive	Breast Invasive Ductal Carcinoma
MB-5062	3	6.32816	Positive	Breast Invasive Ductal Carcinoma
MB-5092	3	6.85843	Positive	Breast Invasive Ductal Carcinoma
MB-5107	3	6.72531	Positive	Breast Invasive Ductal Carcinoma
MB-5130	3	6.72164	Positive	Breast Invasive Ductal Carcinoma
MB-5139	3	7.01813	Positive	Breast Invasive Ductal Carcinoma
MB-5157	3	6.39055	Positive	Breast Invasive Ductal Carcinoma
MB-5163	3	6.44726	Positive	Breast Invasive Ductal Carcinoma
MB-5164	3	6.22539	Positive	Breast Invasive Ductal Carcinoma
MB-5166	3	6.82572	Positive	Breast Invasive Ductal Carcinoma
MB-5169	3	6.39847	Positive	Breast Invasive Ductal Carcinoma
MB-5177	3	7.01684	Positive	Breast Invasive Ductal Carcinoma
MB-5185	3	6.24908	Positive	Breast Invasive Ductal Carcinoma
MB-5188	3	7.33837	Positive	Breast Invasive Ductal Carcinoma
MB-5189	3	6.67246	Positive	Breast Invasive Ductal Carcinoma
MB-5195	3	6.57112	Positive	Breast Invasive Ductal Carcinoma
MB-5200	3	6.93667	Positive	Breast Invasive Ductal Carcinoma
MB-5205	3	7.5859	Positive	Breast Invasive Ductal Carcinoma
MB-5211	3	6.89315	Positive	Breast Invasive Ductal Carcinoma
MB-5212	3	7.50782	Positive	Breast Invasive Ductal Carcinoma
MB-5215	3	7.24622	Positive	Breast Invasive Ductal Carcinoma
MB-5218	3	6.75041	Positive	Breast Invasive Ductal Carcinoma
MB-5224	3	7.05783	Positive	Breast Invasive Ductal Carcinoma
MB-5226	3	7.02269	Positive	Breast Invasive Ductal Carcinoma
MB-5228	3	6.40531	Positive	Breast Invasive Ductal Carcinoma
MB-5238	3	6.54232	Positive	Breast Invasive Ductal Carcinoma
MB-5244	3	6.35961	Positive	Breast Invasive Ductal Carcinoma
MB-5264	3	6.64328	Positive	Breast Invasive Ductal Carcinoma
MB-5266	3	6.15931	Positive	Breast Invasive Ductal Carcinoma
MB-5272	3	6.69634	Positive	Breast Invasive Ductal Carcinoma
MB-5273	3	6.29151	Positive	Breast Invasive Ductal Carcinoma
MB-5279	3	6.71576	Positive	Breast Invasive Ductal Carcinoma
MB-5306	3	5.95571	Positive	Breast Invasive Ductal Carcinoma
MB-5308	3	6.32041	Positive	Breast Invasive Ductal Carcinoma
MB-5318	3	7.1471	Positive	Breast Invasive Ductal Carcinoma
MB-5334	3	6.4501	Positive	Breast Invasive Ductal Carcinoma
MB-5339	3	6.17915	Positive	Breast Invasive Ductal Carcinoma
MB-5347	3	6.22398	Positive	Breast Invasive Ductal Carcinoma
MB-5364	3	6.32723	Positive	Breast Invasive Ductal Carcinoma
MB-5370	3	6.65695	Positive	Breast Invasive Ductal Carcinoma
MB-5373	3	6.53465	Positive	Breast Invasive Ductal Carcinoma
MB-5377	3	6.61558	Positive	Breast Invasive Ductal Carcinoma
MB-5378	3	7.77593	Positive	Breast Invasive Ductal Carcinoma
MB-5395	3	6.59552	Positive	Breast Invasive Ductal Carcinoma
MB-5396	3	6.50105	Positive	Breast Invasive Ductal Carcinoma
MB-5397	3	6.33723	Positive	Breast Invasive Ductal Carcinoma
MB-5407	3	6.46513	Positive	Breast Invasive Ductal Carcinoma
MB-5410	3	5.96653	Positive	Breast Invasive Ductal Carcinoma
MB-5414	3	6.50154	Positive	Breast Invasive Ductal Carcinoma
MB-5418	3	6.13903	Positive	Breast Invasive Ductal Carcinoma
MB-5420	3	6.70389	Positive	Breast Invasive Ductal Carcinoma
MB-5434	3	6.8769	Positive	Breast Invasive Ductal Carcinoma
MB-5454	3	7.70246	Positive	Breast Invasive Ductal Carcinoma
MB-5459	3	6.18122	Positive	Breast Invasive Ductal Carcinoma
MB-5471	3	8.29803	Positive	Breast Invasive Ductal Carcinoma
MB-5473	3	6.92793	Positive	Breast Invasive Ductal Carcinoma
MB-5481	3	7.05215	Positive	Breast Invasive Ductal Carcinoma
MB-5482	3	6.90385	Positive	Breast Invasive Ductal Carcinoma
MB-5485	3	6.72243	Positive	Breast Invasive Ductal Carcinoma
MB-5486	3	7.42077	Positive	Breast Invasive Ductal Carcinoma
MB-5491	3	7.08669	Positive	Breast Invasive Ductal Carcinoma
MB-5498	3	6.82843	Positive	Breast Invasive Ductal Carcinoma
MB-5518	3	7.19283	Positive	Breast Invasive Ductal Carcinoma
MB-5521	3	6.957	Positive	Breast Invasive Ductal Carcinoma
MB-5530	3	6.51862	Positive	Breast Invasive Ductal Carcinoma
MB-5543	3	6.99243	Positive	Breast Invasive Ductal Carcinoma
MB-5556	3	7.70685	Positive	Breast Invasive Ductal Carcinoma
MB-5584	3	6.59737	Positive	Breast Invasive Ductal Carcinoma
MB-5590	3	7.13755	Positive	Breast Invasive Ductal Carcinoma
MB-5614	3	6.8692	Positive	Breast Invasive Ductal Carcinoma
MB-5622	3	6.49485	Positive	Breast Invasive Ductal Carcinoma
MB-5628	3	6.38571	Positive	Breast Invasive Ductal Carcinoma
MB-5641	3	6.84809	Positive	Breast Invasive Ductal Carcinoma
MB-5647	3	7.34995	Positive	Breast Invasive Ductal Carcinoma
MB-5652	3	6.62927	Positive	Breast Invasive Ductal Carcinoma
MB-5653	3	6.97286	Positive	Breast Invasive Ductal Carcinoma
MB-6010	3	7.37136	Positive	Breast Invasive Ductal Carcinoma
MB-6039	3	7.13256	Positive	Breast Invasive Ductal Carcinoma
MB-6060	3	7.44261	Positive	Breast Invasive Ductal Carcinoma
MB-6080	3	6.54202	Positive	Breast Invasive Ductal Carcinoma
MB-6124	3	6.96767	Positive	Breast Invasive Ductal Carcinoma
MB-6146	3	7.38564	Positive	Breast Invasive Ductal Carcinoma
MB-6157	3	6.84886	Positive	Breast Invasive Ductal Carcinoma
MB-6184	3	6.77816	Positive	Breast Invasive Ductal Carcinoma
MB-6187	3	6.65841	Positive	Breast Invasive Ductal Carcinoma
MB-6200	3	6.95175	Positive	Breast Invasive Ductal Carcinoma
MB-6204	3	7.07394	Positive	Breast Invasive Ductal Carcinoma
MB-6218	3	7.08991	Positive	Breast Invasive Ductal Carcinoma
MB-6231	3	6.19374	Positive	Breast Invasive Ductal Carcinoma
MB-6257	3	6.85303	Positive	Breast Invasive Ductal Carcinoma
MB-6287	3	7.32946	Positive	Breast Invasive Ductal Carcinoma
MB-6288	3	7.3535	Positive	Breast Invasive Ductal Carcinoma
MB-6302	3	6.80866	Positive	Breast Invasive Ductal Carcinoma
MB-6306	3	7.57377	Positive	Breast Invasive Ductal Carcinoma
MB-6312	3	6.84198	Positive	Breast Invasive Ductal Carcinoma
MB-6317	3	6.94662	Positive	Breast Invasive Ductal Carcinoma
MB-6329	3	7.09237	Positive	Breast Invasive Ductal Carcinoma
MB-6334	3	6.22838	Positive	Breast Invasive Ductal Carcinoma
MB-7015	3	7.36424	Positive	Breast Invasive Ductal Carcinoma
MB-7024	3	6.7274	Positive	Breast Invasive Ductal Carcinoma
MB-7043	3	6.59424	Positive	Breast Invasive Ductal Carcinoma
MB-7053	3	7.01724	Positive	Breast Invasive Ductal Carcinoma
MB-7063	3	6.63449	Positive	Breast Invasive Ductal Carcinoma
MB-7068	3	7.35486	Positive	Breast Invasive Ductal Carcinoma
MB-7070	3	6.61397	Positive	Breast Invasive Ductal Carcinoma
MB-7088	3	6.35203	Positive	Breast Invasive Ductal Carcinoma
MB-7094	3	5.86689	Positive	Breast Invasive Ductal Carcinoma
MB-7100	3	6.61922	Positive	Breast Invasive Ductal Carcinoma
MB-7104	3	7.2099	Positive	Breast Invasive Ductal Carcinoma
MB-7107	3	6.57197	Positive	Breast Invasive Ductal Carcinoma
MB-7109	3	6.98565	Positive	Breast Invasive Ductal Carcinoma
MB-7111	3	7.17285	Positive	Breast Invasive Ductal Carcinoma
MB-7112	3	7.36108	Positive	Breast Invasive Ductal Carcinoma
MB-7115	3	6.68802	Positive	Breast Invasive Ductal Carcinoma
MB-7122	3	6.62821	Positive	Breast Invasive Ductal Carcinoma
MB-7130	3	6.22293	Positive	Breast Invasive Ductal Carcinoma
MB-7131	3	6.68549	Positive	Breast Invasive Ductal Carcinoma
MB-7138	3	7.13007	Positive	Breast Invasive Ductal Carcinoma
MB-7140	3	6.90171	Positive	Breast Invasive Ductal Carcinoma
MB-7144	3	6.73285	Positive	Breast Invasive Ductal Carcinoma
MB-7149	3	7.20429	Positive	Breast Invasive Ductal Carcinoma
MB-7150	3	6.69738	Positive	Breast Invasive Ductal Carcinoma
MB-7152	3	6.6091	Positive	Breast Invasive Ductal Carcinoma
MB-7160	3	6.98761	Positive	Breast Invasive Ductal Carcinoma
MB-7168	3	6.91567	Positive	Breast Invasive Ductal Carcinoma
MB-7171	3	6.33017	Positive	Breast Invasive Ductal Carcinoma
MB-7174	3	6.6862	Positive	Breast Invasive Ductal Carcinoma
MB-7181	3	6.24562	Positive	Breast Invasive Ductal Carcinoma
MB-7182	3	6.77226	Positive	Breast Invasive Ductal Carcinoma
MB-7193	3	7.14017	Positive	Breast Invasive Ductal Carcinoma
MB-7196	3	6.86382	Positive	Breast Invasive Ductal Carcinoma
MB-7198	3	7.10937	Positive	Breast Invasive Ductal Carcinoma
MB-7200	3	6.76849	Positive	Breast Invasive Ductal Carcinoma
MB-7226	3	7.4408	Positive	Breast Invasive Ductal Carcinoma
MB-7234	3	6.66558	Positive	Breast Invasive Ductal Carcinoma
MB-7238	3	7.06656	Positive	Breast Invasive Ductal Carcinoma
MB-7260	3	6.11023	Positive	Breast Invasive Ductal Carcinoma
MB-7262	3	6.97005	Positive	Breast Invasive Ductal Carcinoma
MB-7264	3	6.33347	Positive	Breast Invasive Ductal Carcinoma
MB-7268	3	7.26527	Positive	Breast Invasive Ductal Carcinoma
MB-7284	3	6.97959	Positive	Breast Invasive Ductal Carcinoma
MB-7286	3	7.29784	Positive	Breast Invasive Ductal Carcinoma
MB-7287	3	7.16702	Positive	Breast Invasive Ductal Carcinoma
MB-7293	3	6.7296	Positive	Breast Invasive Ductal Carcinoma
MB-7296	3	6.92389	Positive	Breast Invasive Ductal Carcinoma
MB-7297	3	7.13384	Positive	Breast Invasive Ductal Carcinoma
MB-7299	3	7.44711	Positive	Breast Invasive Ductal Carcinoma

## Sheet: Fig.7D
Sample Id	Tumor Stage	GART: mRNA expression (microarray)	ER Status	Cancer Type Detailed
MB-0573	0	6.96031	Positive	Breast Invasive Ductal Carcinoma
MB-0002	1	7.07622	Positive	Breast Invasive Ductal Carcinoma
MB-0039	1	6.25575	Positive	Breast Invasive Ductal Carcinoma
MB-0064	1	6.8412	Positive	Breast Invasive Ductal Carcinoma
MB-0108	1	6.51463	Positive	Breast Invasive Ductal Carcinoma
MB-0128	1	6.93801	Positive	Breast Invasive Ductal Carcinoma
MB-0130	1	6.6154	Positive	Breast Invasive Ductal Carcinoma
MB-0136	1	6.85265	Positive	Breast Invasive Ductal Carcinoma
MB-0138	1	6.79936	Positive	Breast Invasive Ductal Carcinoma
MB-0154	1	6.93533	Positive	Breast Invasive Ductal Carcinoma
MB-0155	1	6.53055	Positive	Breast Invasive Ductal Carcinoma
MB-0168	1	6.9578	Positive	Breast Invasive Ductal Carcinoma
MB-0175	1	6.85265	Positive	Breast Invasive Ductal Carcinoma
MB-0180	1	6.65883	Positive	Breast Invasive Ductal Carcinoma
MB-0204	1	6.61064	Positive	Breast Invasive Ductal Carcinoma
MB-0209	1	7.02993	Positive	Breast Invasive Ductal Carcinoma
MB-0225	1	6.75326	Positive	Breast Invasive Ductal Carcinoma
MB-0227	1	6.94781	Positive	Breast Invasive Ductal Carcinoma
MB-0232	1	7.34557	Positive	Breast Invasive Ductal Carcinoma
MB-0233	1	6.88577	Positive	Breast Invasive Ductal Carcinoma
MB-0242	1	7.20778	Positive	Breast Invasive Ductal Carcinoma
MB-0244	1	6.81426	Positive	Breast Invasive Ductal Carcinoma
MB-0253	1	6.84924	Positive	Breast Invasive Ductal Carcinoma
MB-0256	1	6.95898	Positive	Breast Invasive Ductal Carcinoma
MB-0258	1	7.45995	Positive	Breast Invasive Ductal Carcinoma
MB-0260	1	7.03672	Positive	Breast Invasive Ductal Carcinoma
MB-0272	1	7.13724	Positive	Breast Invasive Ductal Carcinoma
MB-0275	1	7.04365	Positive	Breast Invasive Ductal Carcinoma
MB-0293	1	6.82833	Positive	Breast Invasive Ductal Carcinoma
MB-0377	1	6.90475	Positive	Breast Invasive Ductal Carcinoma
MB-0383	1	7.03962	Positive	Breast Invasive Ductal Carcinoma
MB-0397	1	7.66454	Positive	Breast Invasive Ductal Carcinoma
MB-0402	1	6.99324	Positive	Breast Invasive Ductal Carcinoma
MB-0451	1	6.82839	Positive	Breast Invasive Ductal Carcinoma
MB-0455	1	7.30464	Positive	Breast Invasive Ductal Carcinoma
MB-0463	1	7.18407	Positive	Breast Invasive Ductal Carcinoma
MB-0475	1	6.7517	Positive	Breast Invasive Ductal Carcinoma
MB-0480	1	6.78938	Positive	Breast Invasive Ductal Carcinoma
MB-0487	1	7.15359	Positive	Breast Invasive Ductal Carcinoma
MB-0507	1	7.09857	Positive	Breast Invasive Ductal Carcinoma
MB-0508	1	7.37941	Positive	Breast Invasive Ductal Carcinoma
MB-0509	1	6.68693	Positive	Breast Invasive Ductal Carcinoma
MB-0517	1	7.37907	Positive	Breast Invasive Ductal Carcinoma
MB-0531	1	6.78679	Positive	Breast Invasive Ductal Carcinoma
MB-0535	1	6.9618	Positive	Breast Invasive Ductal Carcinoma
MB-0536	1	7.41897	Positive	Breast Invasive Ductal Carcinoma
MB-0541	1	7.07111	Positive	Breast Invasive Ductal Carcinoma
MB-0554	1	6.98643	Positive	Breast Invasive Ductal Carcinoma
MB-0571	1	7.06843	Positive	Breast Invasive Ductal Carcinoma
MB-0584	1	6.87862	Positive	Breast Invasive Ductal Carcinoma
MB-0591	1	7.34474	Positive	Breast Invasive Ductal Carcinoma
MB-0618	1	7.20968	Positive	Breast Invasive Ductal Carcinoma
MB-0623	1	7.1427	Positive	Breast Invasive Ductal Carcinoma
MB-0628	1	6.49325	Positive	Breast Invasive Ductal Carcinoma
MB-0630	1	6.84278	Positive	Breast Invasive Ductal Carcinoma
MB-0632	1	6.61974	Positive	Breast Invasive Ductal Carcinoma
MB-0636	1	7.57814	Positive	Breast Invasive Ductal Carcinoma
MB-0640	1	7.23537	Positive	Breast Invasive Ductal Carcinoma
MB-0642	1	6.99291	Positive	Breast Invasive Ductal Carcinoma
MB-0661	1	7.0715	Positive	Breast Invasive Ductal Carcinoma
MB-0662	1	7.18196	Positive	Breast Invasive Ductal Carcinoma
MB-2564	1	6.55645	Positive	Breast Invasive Ductal Carcinoma
MB-2613	1	7.49467	Positive	Breast Invasive Ductal Carcinoma
MB-2617	1	6.51419	Positive	Breast Invasive Ductal Carcinoma
MB-2618	1	7.10025	Positive	Breast Invasive Ductal Carcinoma
MB-2626	1	6.87347	Positive	Breast Invasive Ductal Carcinoma
MB-2634	1	7.22433	Positive	Breast Invasive Ductal Carcinoma
MB-2669	1	6.80011	Positive	Breast Invasive Ductal Carcinoma
MB-2705	1	6.66029	Positive	Breast Invasive Ductal Carcinoma
MB-2711	1	7.01017	Positive	Breast Invasive Ductal Carcinoma
MB-2721	1	6.58766	Positive	Breast Invasive Ductal Carcinoma
MB-2747	1	6.86616	Positive	Breast Invasive Ductal Carcinoma
MB-2749	1	6.77627	Positive	Breast Invasive Ductal Carcinoma
MB-2765	1	7.08489	Positive	Breast Invasive Ductal Carcinoma
MB-2779	1	7.37507	Positive	Breast Invasive Ductal Carcinoma
MB-2791	1	6.94594	Positive	Breast Invasive Ductal Carcinoma
MB-2793	1	6.88034	Positive	Breast Invasive Ductal Carcinoma
MB-2795	1	6.65809	Positive	Breast Invasive Ductal Carcinoma
MB-2803	1	7.19915	Positive	Breast Invasive Ductal Carcinoma
MB-2814	1	6.95963	Positive	Breast Invasive Ductal Carcinoma
MB-2820	1	6.1871	Positive	Breast Invasive Ductal Carcinoma
MB-2835	1	6.25411	Positive	Breast Invasive Ductal Carcinoma
MB-2838	1	6.17252	Positive	Breast Invasive Ductal Carcinoma
MB-2843	1	6.53437	Positive	Breast Invasive Ductal Carcinoma
MB-2844	1	6.51289	Positive	Breast Invasive Ductal Carcinoma
MB-2846	1	6.18973	Positive	Breast Invasive Ductal Carcinoma
MB-2896	1	6.79247	Positive	Breast Invasive Ductal Carcinoma
MB-2901	1	6.81539	Positive	Breast Invasive Ductal Carcinoma
MB-2916	1	6.94376	Positive	Breast Invasive Ductal Carcinoma
MB-2931	1	7.12965	Positive	Breast Invasive Ductal Carcinoma
MB-2932	1	6.55012	Positive	Breast Invasive Ductal Carcinoma
MB-2933	1	6.35509	Positive	Breast Invasive Ductal Carcinoma
MB-2947	1	6.43067	Positive	Breast Invasive Ductal Carcinoma
MB-2951	1	6.55456	Positive	Breast Invasive Ductal Carcinoma
MB-2952	1	6.52427	Positive	Breast Invasive Ductal Carcinoma
MB-2953	1	6.66468	Positive	Breast Invasive Ductal Carcinoma
MB-2960	1	6.56741	Positive	Breast Invasive Ductal Carcinoma
MB-2969	1	6.43141	Positive	Breast Invasive Ductal Carcinoma
MB-2977	1	7.10283	Positive	Breast Invasive Ductal Carcinoma
MB-2984	1	7.10711	Positive	Breast Invasive Ductal Carcinoma
MB-2996	1	6.71741	Positive	Breast Invasive Ductal Carcinoma
MB-2999	1	6.66129	Positive	Breast Invasive Ductal Carcinoma
MB-3005	1	6.6502	Positive	Breast Invasive Ductal Carcinoma
MB-3007	1	6.85506	Positive	Breast Invasive Ductal Carcinoma
MB-3016	1	6.69048	Positive	Breast Invasive Ductal Carcinoma
MB-3028	1	5.6796	Positive	Breast Invasive Ductal Carcinoma
MB-3032	1	6.78917	Positive	Breast Invasive Ductal Carcinoma
MB-3033	1	6.76169	Positive	Breast Invasive Ductal Carcinoma
MB-3035	1	6.32899	Positive	Breast Invasive Ductal Carcinoma
MB-3050	1	6.82944	Positive	Breast Invasive Ductal Carcinoma
MB-3088	1	6.11685	Positive	Breast Invasive Ductal Carcinoma
MB-3103	1	6.50689	Positive	Breast Invasive Ductal Carcinoma
MB-3104	1	6.57451	Positive	Breast Invasive Ductal Carcinoma
MB-3121	1	7.02468	Positive	Breast Invasive Ductal Carcinoma
MB-3122	1	8.11278	Positive	Breast Invasive Ductal Carcinoma
MB-3167	1	6.14287	Positive	Breast Invasive Ductal Carcinoma
MB-3171	1	6.84414	Positive	Breast Invasive Ductal Carcinoma
MB-3181	1	6.89274	Positive	Breast Invasive Ductal Carcinoma
MB-3235	1	6.97589	Positive	Breast Invasive Ductal Carcinoma
MB-3254	1	6.81238	Positive	Breast Invasive Ductal Carcinoma
MB-3275	1	6.95496	Positive	Breast Invasive Ductal Carcinoma
MB-3295	1	6.96492	Positive	Breast Invasive Ductal Carcinoma
MB-3298	1	6.336	Positive	Breast Invasive Ductal Carcinoma
MB-3300	1	7.13847	Positive	Breast Invasive Ductal Carcinoma
MB-3301	1	6.88963	Positive	Breast Invasive Ductal Carcinoma
MB-3341	1	6.82784	Positive	Breast Invasive Ductal Carcinoma
MB-3344	1	6.66558	Positive	Breast Invasive Ductal Carcinoma
MB-3351	1	7.22505	Positive	Breast Invasive Ductal Carcinoma
MB-3360	1	6.60429	Positive	Breast Invasive Ductal Carcinoma
MB-3361	1	6.94952	Positive	Breast Invasive Ductal Carcinoma
MB-3363	1	7.27083	Positive	Breast Invasive Ductal Carcinoma
MB-3367	1	7.77896	Positive	Breast Invasive Ductal Carcinoma
MB-3371	1	7.08598	Positive	Breast Invasive Ductal Carcinoma
MB-3382	1	6.7553	Positive	Breast Invasive Ductal Carcinoma
MB-3437	1	7.01666	Positive	Breast Invasive Ductal Carcinoma
MB-3450	1	7.23909	Positive	Breast Invasive Ductal Carcinoma
MB-3452	1	6.70152	Positive	Breast Invasive Ductal Carcinoma
MB-3459	1	6.28682	Positive	Breast Invasive Ductal Carcinoma
MB-3466	1	7.59621	Positive	Breast Invasive Ductal Carcinoma
MB-3487	1	6.52751	Positive	Breast Invasive Ductal Carcinoma
MB-3490	1	6.25076	Positive	Breast Invasive Ductal Carcinoma
MB-3545	1	6.35734	Positive	Breast Invasive Ductal Carcinoma
MB-3582	1	6.59732	Positive	Breast Invasive Ductal Carcinoma
MB-3711	1	6.5675	Positive	Breast Invasive Ductal Carcinoma
MB-3748	1	6.37704	Positive	Breast Invasive Ductal Carcinoma
MB-3754	1	6.91684	Positive	Breast Invasive Ductal Carcinoma
MB-3824	1	6.97335	Positive	Breast Invasive Ductal Carcinoma
MB-3838	1	7.35476	Positive	Breast Invasive Ductal Carcinoma
MB-3840	1	6.9639	Positive	Breast Invasive Ductal Carcinoma
MB-3852	1	7.00774	Positive	Breast Invasive Ductal Carcinoma
MB-3865	1	7.15356	Positive	Breast Invasive Ductal Carcinoma
MB-3874	1	6.76408	Positive	Breast Invasive Ductal Carcinoma
MB-4000	1	6.45515	Positive	Breast Invasive Ductal Carcinoma
MB-4003	1	5.96063	Positive	Breast Invasive Ductal Carcinoma
MB-4004	1	7.35028	Positive	Breast Invasive Ductal Carcinoma
MB-4139	1	6.61256	Positive	Breast Invasive Ductal Carcinoma
MB-4145	1	6.7512	Positive	Breast Invasive Ductal Carcinoma
MB-4235	1	6.88462	Positive	Breast Invasive Ductal Carcinoma
MB-4282	1	6.62717	Positive	Breast Invasive Ductal Carcinoma
MB-4339	1	5.74634	Positive	Breast Invasive Ductal Carcinoma
MB-4362	1	6.32366	Positive	Breast Invasive Ductal Carcinoma
MB-4375	1	5.54777	Positive	Breast Invasive Ductal Carcinoma
MB-4418	1	6.16626	Positive	Breast Invasive Ductal Carcinoma
MB-4421	1	6.00513	Positive	Breast Invasive Ductal Carcinoma
MB-4442	1	5.77582	Positive	Breast Invasive Ductal Carcinoma
MB-4529	1	6.30634	Positive	Breast Invasive Ductal Carcinoma
MB-4593	1	6.09099	Positive	Breast Invasive Ductal Carcinoma
MB-4603	1	6.14612	Positive	Breast Invasive Ductal Carcinoma
MB-4607	1	6.03965	Positive	Breast Invasive Ductal Carcinoma
MB-4616	1	6.54912	Positive	Breast Invasive Ductal Carcinoma
MB-4626	1	5.78127	Positive	Breast Invasive Ductal Carcinoma
MB-4648	1	6.15747	Positive	Breast Invasive Ductal Carcinoma
MB-4654	1	6.3663	Positive	Breast Invasive Ductal Carcinoma
MB-4665	1	6.38109	Positive	Breast Invasive Ductal Carcinoma
MB-4669	1	6.38571	Positive	Breast Invasive Ductal Carcinoma
MB-4670	1	6.27234	Positive	Breast Invasive Ductal Carcinoma
MB-4675	1	6.69269	Positive	Breast Invasive Ductal Carcinoma
MB-4681	1	6.88771	Positive	Breast Invasive Ductal Carcinoma
MB-4691	1	6.33521	Positive	Breast Invasive Ductal Carcinoma
MB-4694	1	7.99073	Positive	Breast Invasive Ductal Carcinoma
MB-4706	1	6.90866	Positive	Breast Invasive Ductal Carcinoma
MB-4709	1	6.48463	Positive	Breast Invasive Ductal Carcinoma
MB-4710	1	6.57462	Positive	Breast Invasive Ductal Carcinoma
MB-4723	1	6.90628	Positive	Breast Invasive Ductal Carcinoma
MB-4762	1	6.71076	Positive	Breast Invasive Ductal Carcinoma
MB-4791	1	6.54092	Positive	Breast Invasive Ductal Carcinoma
MB-4809	1	7.90967	Positive	Breast Invasive Ductal Carcinoma
MB-4825	1	6.23754	Positive	Breast Invasive Ductal Carcinoma
MB-4832	1	6.76755	Positive	Breast Invasive Ductal Carcinoma
MB-4866	1	6.35452	Positive	Breast Invasive Ductal Carcinoma
MB-4882	1	6.16993	Positive	Breast Invasive Ductal Carcinoma
MB-4883	1	6.63345	Positive	Breast Invasive Ductal Carcinoma
MB-4899	1	6.8065	Positive	Breast Invasive Ductal Carcinoma
MB-4900	1	6.84718	Positive	Breast Invasive Ductal Carcinoma
MB-4937	1	6.67677	Positive	Breast Invasive Ductal Carcinoma
MB-4941	1	6.23559	Positive	Breast Invasive Ductal Carcinoma
MB-4944	1	6.41347	Positive	Breast Invasive Ductal Carcinoma
MB-4959	1	6.63736	Positive	Breast Invasive Ductal Carcinoma
MB-4987	1	7.02702	Positive	Breast Invasive Ductal Carcinoma
MB-5044	1	7.13504	Positive	Breast Invasive Ductal Carcinoma
MB-5048	1	6.61332	Positive	Breast Invasive Ductal Carcinoma
MB-5064	1	6.72915	Positive	Breast Invasive Ductal Carcinoma
MB-5079	1	6.91213	Positive	Breast Invasive Ductal Carcinoma
MB-5084	1	6.50835	Positive	Breast Invasive Ductal Carcinoma
MB-5086	1	6.321	Positive	Breast Invasive Ductal Carcinoma
MB-5098	1	6.33257	Positive	Breast Invasive Ductal Carcinoma
MB-5105	1	6.80561	Positive	Breast Invasive Ductal Carcinoma
MB-5113	1	6.69885	Positive	Breast Invasive Ductal Carcinoma
MB-5118	1	6.61139	Positive	Breast Invasive Ductal Carcinoma
MB-5119	1	6.6489	Positive	Breast Invasive Ductal Carcinoma
MB-5130	1	6.72164	Positive	Breast Invasive Ductal Carcinoma
MB-5134	1	6.44596	Positive	Breast Invasive Ductal Carcinoma
MB-5143	1	6.90442	Positive	Breast Invasive Ductal Carcinoma
MB-5144	1	6.77059	Positive	Breast Invasive Ductal Carcinoma
MB-5161	1	6.93705	Positive	Breast Invasive Ductal Carcinoma
MB-5163	1	6.44726	Positive	Breast Invasive Ductal Carcinoma
MB-5164	1	6.22539	Positive	Breast Invasive Ductal Carcinoma
MB-5171	1	6.53733	Positive	Breast Invasive Ductal Carcinoma
MB-5183	1	6.7265	Positive	Breast Invasive Ductal Carcinoma
MB-5186	1	6.61955	Positive	Breast Invasive Ductal Carcinoma
MB-5195	1	6.57112	Positive	Breast Invasive Ductal Carcinoma
MB-5196	1	6.82029	Positive	Breast Invasive Ductal Carcinoma
MB-5200	1	6.93667	Positive	Breast Invasive Ductal Carcinoma
MB-5201	1	6.79844	Positive	Breast Invasive Ductal Carcinoma
MB-5214	1	6.71146	Positive	Breast Invasive Ductal Carcinoma
MB-5218	1	6.75041	Positive	Breast Invasive Ductal Carcinoma
MB-5221	1	6.46624	Positive	Breast Invasive Ductal Carcinoma
MB-5226	1	7.02269	Positive	Breast Invasive Ductal Carcinoma
MB-5261	1	6.67936	Positive	Breast Invasive Ductal Carcinoma
MB-5264	1	6.64328	Positive	Breast Invasive Ductal Carcinoma
MB-5267	1	6.76505	Positive	Breast Invasive Ductal Carcinoma
MB-5272	1	6.69634	Positive	Breast Invasive Ductal Carcinoma
MB-5273	1	6.29151	Positive	Breast Invasive Ductal Carcinoma
MB-5287	1	7.20234	Positive	Breast Invasive Ductal Carcinoma
MB-5291	1	6.3515	Positive	Breast Invasive Ductal Carcinoma
MB-5300	1	7.09076	Positive	Breast Invasive Ductal Carcinoma
MB-5306	1	5.95571	Positive	Breast Invasive Ductal Carcinoma
MB-5318	1	7.1471	Positive	Breast Invasive Ductal Carcinoma
MB-5334	1	6.4501	Positive	Breast Invasive Ductal Carcinoma
MB-5341	1	7.00217	Positive	Breast Invasive Ductal Carcinoma
MB-5364	1	6.32723	Positive	Breast Invasive Ductal Carcinoma
MB-5386	1	6.91488	Positive	Breast Invasive Ductal Carcinoma
MB-5395	1	6.59552	Positive	Breast Invasive Ductal Carcinoma
MB-5396	1	6.50105	Positive	Breast Invasive Ductal Carcinoma
MB-5402	1	6.40853	Positive	Breast Invasive Ductal Carcinoma
MB-5407	1	6.46513	Positive	Breast Invasive Ductal Carcinoma
MB-5412	1	6.37322	Positive	Breast Invasive Ductal Carcinoma
MB-5420	1	6.70389	Positive	Breast Invasive Ductal Carcinoma
MB-5429	1	6.81012	Positive	Breast Invasive Ductal Carcinoma
MB-5431	1	7.02827	Positive	Breast Invasive Ductal Carcinoma
MB-5457	1	6.61931	Positive	Breast Invasive Ductal Carcinoma
MB-5471	1	8.29803	Positive	Breast Invasive Ductal Carcinoma
MB-5489	1	6.5243	Positive	Breast Invasive Ductal Carcinoma
MB-5497	1	7.36679	Positive	Breast Invasive Ductal Carcinoma
MB-5498	1	6.82843	Positive	Breast Invasive Ductal Carcinoma
MB-5499	1	6.93746	Positive	Breast Invasive Ductal Carcinoma
MB-5541	1	6.18131	Positive	Breast Invasive Ductal Carcinoma
MB-5556	1	7.70685	Positive	Breast Invasive Ductal Carcinoma
MB-5562	1	6.72829	Positive	Breast Invasive Ductal Carcinoma
MB-5575	1	6.60102	Positive	Breast Invasive Ductal Carcinoma
MB-5582	1	6.68471	Positive	Breast Invasive Ductal Carcinoma
MB-5583	1	6.81859	Positive	Breast Invasive Ductal Carcinoma
MB-5584	1	6.59737	Positive	Breast Invasive Ductal Carcinoma
MB-5614	1	6.8692	Positive	Breast Invasive Ductal Carcinoma
MB-5623	1	6.7259	Positive	Breast Invasive Ductal Carcinoma
MB-5635	1	6.02234	Positive	Breast Invasive Ductal Carcinoma
MB-5638	1	6.27203	Positive	Breast Invasive Ductal Carcinoma
MB-5640	1	6.50193	Positive	Breast Invasive Ductal Carcinoma
MB-5645	1	6.41359	Positive	Breast Invasive Ductal Carcinoma
MB-5652	1	6.62927	Positive	Breast Invasive Ductal Carcinoma
MB-5656	1	6.86418	Positive	Breast Invasive Ductal Carcinoma
MB-6108	1	6.60528	Positive	Breast Invasive Ductal Carcinoma
MB-6118	1	6.97085	Positive	Breast Invasive Ductal Carcinoma
MB-6183	1	6.73285	Positive	Breast Invasive Ductal Carcinoma
MB-6201	1	6.64111	Positive	Breast Invasive Ductal Carcinoma
MB-6225	1	7.42566	Positive	Breast Invasive Ductal Carcinoma
MB-6229	1	7.10231	Positive	Breast Invasive Ductal Carcinoma
MB-0000	2	7.30352	Positive	Breast Invasive Ductal Carcinoma
MB-0005	2	6.77931	Positive	Breast Invasive Ductal Carcinoma
MB-0014	2	6.68511	Positive	Breast Invasive Ductal Carcinoma
MB-0028	2	7.13256	Positive	Breast Invasive Ductal Carcinoma
MB-0046	2	6.85998	Positive	Breast Invasive Ductal Carcinoma
MB-0048	2	6.88037	Positive	Breast Invasive Ductal Carcinoma
MB-0053	2	6.78492	Positive	Breast Invasive Ductal Carcinoma
MB-0054	2	7.07757	Positive	Breast Invasive Ductal Carcinoma
MB-0060	2	7.65308	Positive	Breast Invasive Ductal Carcinoma
MB-0066	2	6.80789	Positive	Breast Invasive Ductal Carcinoma
MB-0068	2	7.17411	Positive	Breast Invasive Ductal Carcinoma
MB-0081	2	6.95215	Positive	Breast Invasive Ductal Carcinoma
MB-0097	2	7.21919	Positive	Breast Invasive Ductal Carcinoma
MB-0107	2	7.61353	Positive	Breast Invasive Ductal Carcinoma
MB-0109	2	6.94505	Positive	Breast Invasive Ductal Carcinoma
MB-0111	2	6.58902	Positive	Breast Invasive Ductal Carcinoma
MB-0114	2	6.83441	Positive	Breast Invasive Ductal Carcinoma
MB-0119	2	6.95251	Positive	Breast Invasive Ductal Carcinoma
MB-0120	2	7.05729	Positive	Breast Invasive Ductal Carcinoma
MB-0121	2	7.23909	Positive	Breast Invasive Ductal Carcinoma
MB-0122	2	7.46825	Positive	Breast Invasive Ductal Carcinoma
MB-0123	2	7.4652	Positive	Breast Invasive Ductal Carcinoma
MB-0126	2	7.21184	Positive	Breast Invasive Ductal Carcinoma
MB-0131	2	7.2651	Positive	Breast Invasive Ductal Carcinoma
MB-0134	2	7.07675	Positive	Breast Invasive Ductal Carcinoma
MB-0135	2	7.1521	Positive	Breast Invasive Ductal Carcinoma
MB-0140	2	7.1343	Positive	Breast Invasive Ductal Carcinoma
MB-0143	2	7.17605	Positive	Breast Invasive Ductal Carcinoma
MB-0146	2	7.11651	Positive	Breast Invasive Ductal Carcinoma
MB-0150	2	7.94484	Positive	Breast Invasive Ductal Carcinoma
MB-0166	2	7.03339	Positive	Breast Invasive Ductal Carcinoma
MB-0167	2	6.27901	Positive	Breast Invasive Ductal Carcinoma
MB-0170	2	6.82108	Positive	Breast Invasive Ductal Carcinoma
MB-0172	2	7.42472	Positive	Breast Invasive Ductal Carcinoma
MB-0173	2	7.15426	Positive	Breast Invasive Ductal Carcinoma
MB-0176	2	6.72687	Positive	Breast Invasive Ductal Carcinoma
MB-0178	2	7.12922	Positive	Breast Invasive Ductal Carcinoma
MB-0181	2	6.95832	Positive	Breast Invasive Ductal Carcinoma
MB-0194	2	6.7516	Positive	Breast Invasive Ductal Carcinoma
MB-0195	2	7.65549	Positive	Breast Invasive Ductal Carcinoma
MB-0197	2	7.30507	Positive	Breast Invasive Ductal Carcinoma
MB-0198	2	7.12308	Positive	Breast Invasive Ductal Carcinoma
MB-0202	2	7.15762	Positive	Breast Invasive Ductal Carcinoma
MB-0203	2	6.93537	Positive	Breast Invasive Ductal Carcinoma
MB-0218	2	7.03922	Positive	Breast Invasive Ductal Carcinoma
MB-0223	2	6.78392	Positive	Breast Invasive Ductal Carcinoma
MB-0226	2	6.68802	Positive	Breast Invasive Ductal Carcinoma
MB-0235	2	6.97203	Positive	Breast Invasive Ductal Carcinoma
MB-0236	2	7.255	Positive	Breast Invasive Ductal Carcinoma
MB-0241	2	7.17369	Positive	Breast Invasive Ductal Carcinoma
MB-0243	2	6.93183	Positive	Breast Invasive Ductal Carcinoma
MB-0247	2	6.9114	Positive	Breast Invasive Ductal Carcinoma
MB-0248	2	7.1384	Positive	Breast Invasive Ductal Carcinoma
MB-0257	2	6.83421	Positive	Breast Invasive Ductal Carcinoma
MB-0261	2	6.87749	Positive	Breast Invasive Ductal Carcinoma
MB-0262	2	6.95937	Positive	Breast Invasive Ductal Carcinoma
MB-0270	2	7.94404	Positive	Breast Invasive Ductal Carcinoma
MB-0273	2	7.17298	Positive	Breast Invasive Ductal Carcinoma
MB-0280	2	6.53232	Positive	Breast Invasive Ductal Carcinoma
MB-0285	2	7.18111	Positive	Breast Invasive Ductal Carcinoma
MB-0286	2	6.91596	Positive	Breast Invasive Ductal Carcinoma
MB-0287	2	7.50249	Positive	Breast Invasive Ductal Carcinoma
MB-0288	2	6.94387	Positive	Breast Invasive Ductal Carcinoma
MB-0291	2	6.94961	Positive	Breast Invasive Ductal Carcinoma
MB-0295	2	7.31167	Positive	Breast Invasive Ductal Carcinoma
MB-0301	2	6.64837	Positive	Breast Invasive Ductal Carcinoma
MB-0305	2	6.67907	Positive	Breast Invasive Ductal Carcinoma
MB-0306	2	7.43494	Positive	Breast Invasive Ductal Carcinoma
MB-0307	2	6.75724	Positive	Breast Invasive Ductal Carcinoma
MB-0309	2	6.60077	Positive	Breast Invasive Ductal Carcinoma
MB-0310	2	6.54605	Positive	Breast Invasive Ductal Carcinoma
MB-0311	2	6.69935	Positive	Breast Invasive Ductal Carcinoma
MB-0313	2	8.35638	Positive	Breast Invasive Ductal Carcinoma
MB-0315	2	6.96062	Positive	Breast Invasive Ductal Carcinoma
MB-0321	2	6.92336	Positive	Breast Invasive Ductal Carcinoma
MB-0322	2	6.87879	Positive	Breast Invasive Ductal Carcinoma
MB-0324	2	7.25133	Positive	Breast Invasive Ductal Carcinoma
MB-0325	2	8.23899	Positive	Breast Invasive Ductal Carcinoma
MB-0336	2	7.24529	Positive	Breast Invasive Ductal Carcinoma
MB-0343	2	6.83441	Positive	Breast Invasive Ductal Carcinoma
MB-0345	2	7.2916	Positive	Breast Invasive Ductal Carcinoma
MB-0348	2	6.80151	Positive	Breast Invasive Ductal Carcinoma
MB-0349	2	7.57335	Positive	Breast Invasive Ductal Carcinoma
MB-0353	2	7.19614	Positive	Breast Invasive Ductal Carcinoma
MB-0356	2	6.5076	Positive	Breast Invasive Ductal Carcinoma
MB-0358	2	7.21527	Positive	Breast Invasive Ductal Carcinoma
MB-0359	2	6.75652	Positive	Breast Invasive Ductal Carcinoma
MB-0360	2	7.32598	Positive	Breast Invasive Ductal Carcinoma
MB-0362	2	6.70423	Positive	Breast Invasive Ductal Carcinoma
MB-0368	2	7.35223	Positive	Breast Invasive Ductal Carcinoma
MB-0370	2	7.02595	Positive	Breast Invasive Ductal Carcinoma
MB-0371	2	6.4993	Positive	Breast Invasive Ductal Carcinoma
MB-0373	2	7.25504	Positive	Breast Invasive Ductal Carcinoma
MB-0374	2	6.97781	Positive	Breast Invasive Ductal Carcinoma
MB-0375	2	7.28737	Positive	Breast Invasive Ductal Carcinoma
MB-0379	2	7.18069	Positive	Breast Invasive Ductal Carcinoma
MB-0380	2	7.85147	Positive	Breast Invasive Ductal Carcinoma
MB-0381	2	6.88189	Positive	Breast Invasive Ductal Carcinoma
MB-0382	2	6.87364	Positive	Breast Invasive Ductal Carcinoma
MB-0384	2	7.01856	Positive	Breast Invasive Ductal Carcinoma
MB-0385	2	7.24003	Positive	Breast Invasive Ductal Carcinoma
MB-0388	2	6.77299	Positive	Breast Invasive Ductal Carcinoma
MB-0404	2	7.66871	Positive	Breast Invasive Ductal Carcinoma
MB-0412	2	7.13549	Positive	Breast Invasive Ductal Carcinoma
MB-0413	2	6.80641	Positive	Breast Invasive Ductal Carcinoma
MB-0417	2	6.54202	Positive	Breast Invasive Ductal Carcinoma
MB-0418	2	6.7778	Positive	Breast Invasive Ductal Carcinoma
MB-0419	2	6.65989	Positive	Breast Invasive Ductal Carcinoma
MB-0421	2	7.02947	Positive	Breast Invasive Ductal Carcinoma
MB-0422	2	6.60523	Positive	Breast Invasive Ductal Carcinoma
MB-0425	2	7.09454	Positive	Breast Invasive Ductal Carcinoma
MB-0426	2	6.98669	Positive	Breast Invasive Ductal Carcinoma
MB-0428	2	7.0788	Positive	Breast Invasive Ductal Carcinoma
MB-0434	2	6.79885	Positive	Breast Invasive Ductal Carcinoma
MB-0440	2	7.28304	Positive	Breast Invasive Ductal Carcinoma
MB-0442	2	6.54471	Positive	Breast Invasive Ductal Carcinoma
MB-0443	2	6.71547	Positive	Breast Invasive Ductal Carcinoma
MB-0445	2	6.89156	Positive	Breast Invasive Ductal Carcinoma
MB-0449	2	6.88635	Positive	Breast Invasive Ductal Carcinoma
MB-0452	2	7.27103	Positive	Breast Invasive Ductal Carcinoma
MB-0458	2	7.30222	Positive	Breast Invasive Ductal Carcinoma
MB-0465	2	7.05224	Positive	Breast Invasive Ductal Carcinoma
MB-0466	2	7.37491	Positive	Breast Invasive Ductal Carcinoma
MB-0468	2	6.89196	Positive	Breast Invasive Ductal Carcinoma
MB-0469	2	8.104	Positive	Breast Invasive Ductal Carcinoma
MB-0476	2	6.75041	Positive	Breast Invasive Ductal Carcinoma
MB-0478	2	6.8769	Positive	Breast Invasive Ductal Carcinoma
MB-0483	2	7.43175	Positive	Breast Invasive Ductal Carcinoma
MB-0484	2	7.12022	Positive	Breast Invasive Ductal Carcinoma
MB-0486	2	7.33425	Positive	Breast Invasive Ductal Carcinoma
MB-0496	2	7.30447	Positive	Breast Invasive Ductal Carcinoma
MB-0497	2	7.0039	Positive	Breast Invasive Ductal Carcinoma
MB-0501	2	6.88274	Positive	Breast Invasive Ductal Carcinoma
MB-0503	2	7.50714	Positive	Breast Invasive Ductal Carcinoma
MB-0504	2	7.37601	Positive	Breast Invasive Ductal Carcinoma
MB-0505	2	6.61718	Positive	Breast Invasive Ductal Carcinoma
MB-0511	2	7.20932	Positive	Breast Invasive Ductal Carcinoma
MB-0512	2	7.19057	Positive	Breast Invasive Ductal Carcinoma
MB-0513	2	6.96986	Positive	Breast Invasive Ductal Carcinoma
MB-0524	2	6.55628	Positive	Breast Invasive Ductal Carcinoma
MB-0527	2	6.7643	Positive	Breast Invasive Ductal Carcinoma
MB-0528	2	7.3999	Positive	Breast Invasive Ductal Carcinoma
MB-0532	2	7.64144	Positive	Breast Invasive Ductal Carcinoma
MB-0534	2	6.99162	Positive	Breast Invasive Ductal Carcinoma
MB-0537	2	6.91294	Positive	Breast Invasive Ductal Carcinoma
MB-0538	2	6.96927	Positive	Breast Invasive Ductal Carcinoma
MB-0542	2	7.08287	Positive	Breast Invasive Ductal Carcinoma
MB-0545	2	7.20212	Positive	Breast Invasive Ductal Carcinoma
MB-0551	2	6.6244	Positive	Breast Invasive Ductal Carcinoma
MB-0552	2	7.02827	Positive	Breast Invasive Ductal Carcinoma
MB-0553	2	6.55277	Positive	Breast Invasive Ductal Carcinoma
MB-0559	2	6.78504	Positive	Breast Invasive Ductal Carcinoma
MB-0568	2	6.976	Positive	Breast Invasive Ductal Carcinoma
MB-0569	2	7.11929	Positive	Breast Invasive Ductal Carcinoma
MB-0570	2	6.89897	Positive	Breast Invasive Ductal Carcinoma
MB-0574	2	7.06524	Positive	Breast Invasive Ductal Carcinoma
MB-0576	2	7.02339	Positive	Breast Invasive Ductal Carcinoma
MB-0579	2	6.90608	Positive	Breast Invasive Ductal Carcinoma
MB-0580	2	6.93854	Positive	Breast Invasive Ductal Carcinoma
MB-0585	2	6.79615	Positive	Breast Invasive Ductal Carcinoma
MB-0590	2	7.45456	Positive	Breast Invasive Ductal Carcinoma
MB-0597	2	6.99139	Positive	Breast Invasive Ductal Carcinoma
MB-0598	2	6.60736	Positive	Breast Invasive Ductal Carcinoma
MB-0599	2	7.64251	Positive	Breast Invasive Ductal Carcinoma
MB-0601	2	7.0708	Positive	Breast Invasive Ductal Carcinoma
MB-0603	2	6.93616	Positive	Breast Invasive Ductal Carcinoma
MB-0607	2	7.37412	Positive	Breast Invasive Ductal Carcinoma
MB-0609	2	6.81151	Positive	Breast Invasive Ductal Carcinoma
MB-0610	2	6.67708	Positive	Breast Invasive Ductal Carcinoma
MB-0611	2	6.99001	Positive	Breast Invasive Ductal Carcinoma
MB-0614	2	6.99467	Positive	Breast Invasive Ductal Carcinoma
MB-0616	2	7.01426	Positive	Breast Invasive Ductal Carcinoma
MB-0619	2	7.38994	Positive	Breast Invasive Ductal Carcinoma
MB-0624	2	6.71131	Positive	Breast Invasive Ductal Carcinoma
MB-0626	2	7.70517	Positive	Breast Invasive Ductal Carcinoma
MB-0631	2	7.33714	Positive	Breast Invasive Ductal Carcinoma
MB-0637	2	6.87942	Positive	Breast Invasive Ductal Carcinoma
MB-0641	2	6.85421	Positive	Breast Invasive Ductal Carcinoma
MB-0649	2	6.81951	Positive	Breast Invasive Ductal Carcinoma
MB-0650	2	7.17732	Positive	Breast Invasive Ductal Carcinoma
MB-0652	2	7.51002	Positive	Breast Invasive Ductal Carcinoma
MB-0654	2	7.02372	Positive	Breast Invasive Ductal Carcinoma
MB-0666	2	7.31294	Positive	Breast Invasive Ductal Carcinoma
MB-0872	2	6.75415	Positive	Breast Invasive Ductal Carcinoma
MB-0877	2	7.79109	Positive	Breast Invasive Ductal Carcinoma
MB-0880	2	6.78098	Positive	Breast Invasive Ductal Carcinoma
MB-0882	2	6.82688	Positive	Breast Invasive Ductal Carcinoma
MB-0884	2	6.83955	Positive	Breast Invasive Ductal Carcinoma
MB-0891	2	6.39766	Positive	Breast Invasive Ductal Carcinoma
MB-0895	2	7.16399	Positive	Breast Invasive Ductal Carcinoma
MB-0897	2	6.72342	Positive	Breast Invasive Ductal Carcinoma
MB-0899	2	6.44971	Positive	Breast Invasive Ductal Carcinoma
MB-0904	2	6.83847	Positive	Breast Invasive Ductal Carcinoma
MB-2624	2	6.33312	Positive	Breast Invasive Ductal Carcinoma
MB-2629	2	7.30044	Positive	Breast Invasive Ductal Carcinoma
MB-2642	2	6.91772	Positive	Breast Invasive Ductal Carcinoma
MB-2686	2	7.26702	Positive	Breast Invasive Ductal Carcinoma
MB-2725	2	6.96022	Positive	Breast Invasive Ductal Carcinoma
MB-2735	2	6.69607	Positive	Breast Invasive Ductal Carcinoma
MB-2760	2	6.67372	Positive	Breast Invasive Ductal Carcinoma
MB-2764	2	6.94425	Positive	Breast Invasive Ductal Carcinoma
MB-2767	2	6.93718	Positive	Breast Invasive Ductal Carcinoma
MB-2778	2	7.02785	Positive	Breast Invasive Ductal Carcinoma
MB-2781	2	7.33123	Positive	Breast Invasive Ductal Carcinoma
MB-2786	2	6.75364	Positive	Breast Invasive Ductal Carcinoma
MB-2792	2	6.13368	Positive	Breast Invasive Ductal Carcinoma
MB-2801	2	6.13361	Positive	Breast Invasive Ductal Carcinoma
MB-2848	2	5.88627	Positive	Breast Invasive Ductal Carcinoma
MB-2867	2	6.46647	Positive	Breast Invasive Ductal Carcinoma
MB-2939	2	6.36478	Positive	Breast Invasive Ductal Carcinoma
MB-2954	2	7.16749	Positive	Breast Invasive Ductal Carcinoma
MB-2966	2	6.29529	Positive	Breast Invasive Ductal Carcinoma
MB-2971	2	6.14393	Positive	Breast Invasive Ductal Carcinoma
MB-2983	2	7.05741	Positive	Breast Invasive Ductal Carcinoma
MB-2994	2	6.46395	Positive	Breast Invasive Ductal Carcinoma
MB-3013	2	6.91063	Positive	Breast Invasive Ductal Carcinoma
MB-3026	2	6.77477	Positive	Breast Invasive Ductal Carcinoma
MB-3031	2	7.11604	Positive	Breast Invasive Ductal Carcinoma
MB-3060	2	7.13639	Positive	Breast Invasive Ductal Carcinoma
MB-3083	2	6.64823	Positive	Breast Invasive Ductal Carcinoma
MB-3102	2	6.88454	Positive	Breast Invasive Ductal Carcinoma
MB-3105	2	6.99873	Positive	Breast Invasive Ductal Carcinoma
MB-3165	2	7.48929	Positive	Breast Invasive Ductal Carcinoma
MB-3253	2	6.48779	Positive	Breast Invasive Ductal Carcinoma
MB-3328	2	7.01546	Positive	Breast Invasive Ductal Carcinoma
MB-3365	2	6.87126	Positive	Breast Invasive Ductal Carcinoma
MB-3381	2	7.02372	Positive	Breast Invasive Ductal Carcinoma
MB-3388	2	6.7805	Positive	Breast Invasive Ductal Carcinoma
MB-3402	2	6.61675	Positive	Breast Invasive Ductal Carcinoma
MB-3403	2	7.14305	Positive	Breast Invasive Ductal Carcinoma
MB-3430	2	7.00098	Positive	Breast Invasive Ductal Carcinoma
MB-3462	2	6.93759	Positive	Breast Invasive Ductal Carcinoma
MB-3479	2	6.49237	Positive	Breast Invasive Ductal Carcinoma
MB-3488	2	6.34347	Positive	Breast Invasive Ductal Carcinoma
MB-3492	2	6.21379	Positive	Breast Invasive Ductal Carcinoma
MB-3526	2	5.77271	Positive	Breast Invasive Ductal Carcinoma
MB-3548	2	6.50545	Positive	Breast Invasive Ductal Carcinoma
MB-3600	2	7.26026	Positive	Breast Invasive Ductal Carcinoma
MB-3614	2	6.9832	Positive	Breast Invasive Ductal Carcinoma
MB-3707	2	6.95848	Positive	Breast Invasive Ductal Carcinoma
MB-3842	2	6.6912	Positive	Breast Invasive Ductal Carcinoma
MB-3871	2	7.10284	Positive	Breast Invasive Ductal Carcinoma
MB-4001	2	5.7837	Positive	Breast Invasive Ductal Carcinoma
MB-4008	2	6.66418	Positive	Breast Invasive Ductal Carcinoma
MB-4010	2	6.22595	Positive	Breast Invasive Ductal Carcinoma
MB-4059	2	6.52361	Positive	Breast Invasive Ductal Carcinoma
MB-4079	2	5.71659	Positive	Breast Invasive Ductal Carcinoma
MB-4091	2	6.15897	Positive	Breast Invasive Ductal Carcinoma
MB-4119	2	5.48578	Positive	Breast Invasive Ductal Carcinoma
MB-4126	2	5.65186	Positive	Breast Invasive Ductal Carcinoma
MB-4140	2	5.86425	Positive	Breast Invasive Ductal Carcinoma
MB-4154	2	6.32115	Positive	Breast Invasive Ductal Carcinoma
MB-4173	2	6.30468	Positive	Breast Invasive Ductal Carcinoma
MB-4213	2	6.57911	Positive	Breast Invasive Ductal Carcinoma
MB-4222	2	5.48946	Positive	Breast Invasive Ductal Carcinoma
MB-4224	2	5.42102	Positive	Breast Invasive Ductal Carcinoma
MB-4230	2	6.29499	Positive	Breast Invasive Ductal Carcinoma
MB-4233	2	6.75817	Positive	Breast Invasive Ductal Carcinoma
MB-4234	2	5.90631	Positive	Breast Invasive Ductal Carcinoma
MB-4236	2	5.73607	Positive	Breast Invasive Ductal Carcinoma
MB-4266	2	6.09079	Positive	Breast Invasive Ductal Carcinoma
MB-4270	2	6.3666	Positive	Breast Invasive Ductal Carcinoma
MB-4274	2	6.07472	Positive	Breast Invasive Ductal Carcinoma
MB-4276	2	6.55062	Positive	Breast Invasive Ductal Carcinoma
MB-4278	2	5.99087	Positive	Breast Invasive Ductal Carcinoma
MB-4281	2	5.98833	Positive	Breast Invasive Ductal Carcinoma
MB-4283	2	5.98105	Positive	Breast Invasive Ductal Carcinoma
MB-4300	2	5.29478	Positive	Breast Invasive Ductal Carcinoma
MB-4317	2	5.82292	Positive	Breast Invasive Ductal Carcinoma
MB-4318	2	6.39492	Positive	Breast Invasive Ductal Carcinoma
MB-4322	2	5.50055	Positive	Breast Invasive Ductal Carcinoma
MB-4324	2	5.64322	Positive	Breast Invasive Ductal Carcinoma
MB-4329	2	6.69596	Positive	Breast Invasive Ductal Carcinoma
MB-4331	2	6.63656	Positive	Breast Invasive Ductal Carcinoma
MB-4333	2	6.74497	Positive	Breast Invasive Ductal Carcinoma
MB-4348	2	6.12364	Positive	Breast Invasive Ductal Carcinoma
MB-4353	2	6.62405	Positive	Breast Invasive Ductal Carcinoma
MB-4368	2	5.88461	Positive	Breast Invasive Ductal Carcinoma
MB-4374	2	5.99045	Positive	Breast Invasive Ductal Carcinoma
MB-4381	2	5.67202	Positive	Breast Invasive Ductal Carcinoma
MB-4390	2	6.55448	Positive	Breast Invasive Ductal Carcinoma
MB-4426	2	5.84955	Positive	Breast Invasive Ductal Carcinoma
MB-4434	2	5.70012	Positive	Breast Invasive Ductal Carcinoma
MB-4578	2	5.86705	Positive	Breast Invasive Ductal Carcinoma
MB-4591	2	6.40049	Positive	Breast Invasive Ductal Carcinoma
MB-4598	2	6.42625	Positive	Breast Invasive Ductal Carcinoma
MB-4599	2	6.26937	Positive	Breast Invasive Ductal Carcinoma
MB-4602	2	6.70679	Positive	Breast Invasive Ductal Carcinoma
MB-4639	2	6.94859	Positive	Breast Invasive Ductal Carcinoma
MB-4641	2	6.7831	Positive	Breast Invasive Ductal Carcinoma
MB-4642	2	6.77805	Positive	Breast Invasive Ductal Carcinoma
MB-4649	2	6.0586	Positive	Breast Invasive Ductal Carcinoma
MB-4651	2	7.91233	Positive	Breast Invasive Ductal Carcinoma
MB-4653	2	6.88075	Positive	Breast Invasive Ductal Carcinoma
MB-4655	2	6.01163	Positive	Breast Invasive Ductal Carcinoma
MB-4661	2	6.52434	Positive	Breast Invasive Ductal Carcinoma
MB-4666	2	6.68316	Positive	Breast Invasive Ductal Carcinoma
MB-4671	2	6.32006	Positive	Breast Invasive Ductal Carcinoma
MB-4674	2	6.24206	Positive	Breast Invasive Ductal Carcinoma
MB-4685	2	6.62007	Positive	Breast Invasive Ductal Carcinoma
MB-4686	2	6.79887	Positive	Breast Invasive Ductal Carcinoma
MB-4687	2	7.41366	Positive	Breast Invasive Ductal Carcinoma
MB-4701	2	7.00979	Positive	Breast Invasive Ductal Carcinoma
MB-4702	2	6.8477	Positive	Breast Invasive Ductal Carcinoma
MB-4705	2	6.96414	Positive	Breast Invasive Ductal Carcinoma
MB-4712	2	6.37456	Positive	Breast Invasive Ductal Carcinoma
MB-4719	2	6.8119	Positive	Breast Invasive Ductal Carcinoma
MB-4722	2	6.6963	Positive	Breast Invasive Ductal Carcinoma
MB-4725	2	6.86306	Positive	Breast Invasive Ductal Carcinoma
MB-4735	2	6.61531	Positive	Breast Invasive Ductal Carcinoma
MB-4737	2	7.89998	Positive	Breast Invasive Ductal Carcinoma
MB-4744	2	6.11388	Positive	Breast Invasive Ductal Carcinoma
MB-4750	2	6.2709	Positive	Breast Invasive Ductal Carcinoma
MB-4767	2	6.5098	Positive	Breast Invasive Ductal Carcinoma
MB-4771	2	6.75669	Positive	Breast Invasive Ductal Carcinoma
MB-4779	2	6.08266	Positive	Breast Invasive Ductal Carcinoma
MB-4785	2	6.22422	Positive	Breast Invasive Ductal Carcinoma
MB-4787	2	6.46644	Positive	Breast Invasive Ductal Carcinoma
MB-4790	2	6.61712	Positive	Breast Invasive Ductal Carcinoma
MB-4794	2	6.65664	Positive	Breast Invasive Ductal Carcinoma
MB-4796	2	6.16854	Positive	Breast Invasive Ductal Carcinoma
MB-4800	2	6.42922	Positive	Breast Invasive Ductal Carcinoma
MB-4801	2	6.46603	Positive	Breast Invasive Ductal Carcinoma
MB-4802	2	6.19321	Positive	Breast Invasive Ductal Carcinoma
MB-4805	2	6.6723	Positive	Breast Invasive Ductal Carcinoma
MB-4806	2	6.70431	Positive	Breast Invasive Ductal Carcinoma
MB-4814	2	6.58712	Positive	Breast Invasive Ductal Carcinoma
MB-4827	2	6.58243	Positive	Breast Invasive Ductal Carcinoma
MB-4843	2	6.46448	Positive	Breast Invasive Ductal Carcinoma
MB-4845	2	6.74863	Positive	Breast Invasive Ductal Carcinoma
MB-4849	2	6.06279	Positive	Breast Invasive Ductal Carcinoma
MB-4851	2	6.8802	Positive	Breast Invasive Ductal Carcinoma
MB-4862	2	8.21741	Positive	Breast Invasive Ductal Carcinoma
MB-4867	2	6.79023	Positive	Breast Invasive Ductal Carcinoma
MB-4869	2	5.97696	Positive	Breast Invasive Ductal Carcinoma
MB-4870	2	6.72777	Positive	Breast Invasive Ductal Carcinoma
MB-4878	2	6.46863	Positive	Breast Invasive Ductal Carcinoma
MB-4887	2	6.66277	Positive	Breast Invasive Ductal Carcinoma
MB-4894	2	6.70523	Positive	Breast Invasive Ductal Carcinoma
MB-4906	2	6.99157	Positive	Breast Invasive Ductal Carcinoma
MB-4908	2	6.39878	Positive	Breast Invasive Ductal Carcinoma
MB-4912	2	6.40318	Positive	Breast Invasive Ductal Carcinoma
MB-4925	2	6.69775	Positive	Breast Invasive Ductal Carcinoma
MB-4930	2	6.21056	Positive	Breast Invasive Ductal Carcinoma
MB-4933	2	6.55646	Positive	Breast Invasive Ductal Carcinoma
MB-4934	2	6.30088	Positive	Breast Invasive Ductal Carcinoma
MB-4949	2	6.2406	Positive	Breast Invasive Ductal Carcinoma
MB-4950	2	6.46027	Positive	Breast Invasive Ductal Carcinoma
MB-4961	2	6.69664	Positive	Breast Invasive Ductal Carcinoma
MB-4967	2	6.52584	Positive	Breast Invasive Ductal Carcinoma
MB-4969	2	6.60499	Positive	Breast Invasive Ductal Carcinoma
MB-4986	2	6.52335	Positive	Breast Invasive Ductal Carcinoma
MB-4991	2	6.84234	Positive	Breast Invasive Ductal Carcinoma
MB-4994	2	6.67815	Positive	Breast Invasive Ductal Carcinoma
MB-4996	2	6.27205	Positive	Breast Invasive Ductal Carcinoma
MB-4999	2	6.31988	Positive	Breast Invasive Ductal Carcinoma
MB-5001	2	7.24038	Positive	Breast Invasive Ductal Carcinoma
MB-5004	2	5.75516	Positive	Breast Invasive Ductal Carcinoma
MB-5013	2	6.8005	Positive	Breast Invasive Ductal Carcinoma
MB-5015	2	6.7302	Positive	Breast Invasive Ductal Carcinoma
MB-5017	2	6.76641	Positive	Breast Invasive Ductal Carcinoma
MB-5018	2	6.50413	Positive	Breast Invasive Ductal Carcinoma
MB-5040	2	6.78094	Positive	Breast Invasive Ductal Carcinoma
MB-5045	2	6.36825	Positive	Breast Invasive Ductal Carcinoma
MB-5060	2	6.31373	Positive	Breast Invasive Ductal Carcinoma
MB-5061	2	6.27956	Positive	Breast Invasive Ductal Carcinoma
MB-5062	2	6.32816	Positive	Breast Invasive Ductal Carcinoma
MB-5066	2	6.62799	Positive	Breast Invasive Ductal Carcinoma
MB-5073	2	6.50459	Positive	Breast Invasive Ductal Carcinoma
MB-5078	2	6.89119	Positive	Breast Invasive Ductal Carcinoma
MB-5088	2	6.12713	Positive	Breast Invasive Ductal Carcinoma
MB-5092	2	6.85843	Positive	Breast Invasive Ductal Carcinoma
MB-5093	2	6.27991	Positive	Breast Invasive Ductal Carcinoma
MB-5097	2	6.88126	Positive	Breast Invasive Ductal Carcinoma
MB-5107	2	6.72531	Positive	Breast Invasive Ductal Carcinoma
MB-5116	2	6.33832	Positive	Breast Invasive Ductal Carcinoma
MB-5117	2	6.74682	Positive	Breast Invasive Ductal Carcinoma
MB-5123	2	7.01297	Positive	Breast Invasive Ductal Carcinoma
MB-5139	2	7.01813	Positive	Breast Invasive Ductal Carcinoma
MB-5152	2	6.59415	Positive	Breast Invasive Ductal Carcinoma
MB-5160	2	6.68414	Positive	Breast Invasive Ductal Carcinoma
MB-5167	2	6.87308	Positive	Breast Invasive Ductal Carcinoma
MB-5169	2	6.39847	Positive	Breast Invasive Ductal Carcinoma
MB-5185	2	6.24908	Positive	Breast Invasive Ductal Carcinoma
MB-5188	2	7.33837	Positive	Breast Invasive Ductal Carcinoma
MB-5189	2	6.67246	Positive	Breast Invasive Ductal Carcinoma
MB-5193	2	6.80429	Positive	Breast Invasive Ductal Carcinoma
MB-5197	2	6.84811	Positive	Breast Invasive Ductal Carcinoma
MB-5204	2	6.90515	Positive	Breast Invasive Ductal Carcinoma
MB-5205	2	7.5859	Positive	Breast Invasive Ductal Carcinoma
MB-5211	2	6.89315	Positive	Breast Invasive Ductal Carcinoma
MB-5212	2	7.50782	Positive	Breast Invasive Ductal Carcinoma
MB-5224	2	7.05783	Positive	Breast Invasive Ductal Carcinoma
MB-5227	2	6.96941	Positive	Breast Invasive Ductal Carcinoma
MB-5228	2	6.40531	Positive	Breast Invasive Ductal Carcinoma
MB-5233	2	6.30297	Positive	Breast Invasive Ductal Carcinoma
MB-5238	2	6.54232	Positive	Breast Invasive Ductal Carcinoma
MB-5244	2	6.35961	Positive	Breast Invasive Ductal Carcinoma
MB-5251	2	6.57741	Positive	Breast Invasive Ductal Carcinoma
MB-5256	2	6.69583	Positive	Breast Invasive Ductal Carcinoma
MB-5266	2	6.15931	Positive	Breast Invasive Ductal Carcinoma
MB-5271	2	6.46035	Positive	Breast Invasive Ductal Carcinoma
MB-5279	2	6.71576	Positive	Breast Invasive Ductal Carcinoma
MB-5288	2	6.16771	Positive	Breast Invasive Ductal Carcinoma
MB-5290	2	6.5602	Positive	Breast Invasive Ductal Carcinoma
MB-5308	2	6.32041	Positive	Breast Invasive Ductal Carcinoma
MB-5311	2	6.27662	Positive	Breast Invasive Ductal Carcinoma
MB-5328	2	6.82456	Positive	Breast Invasive Ductal Carcinoma
MB-5331	2	5.86406	Positive	Breast Invasive Ductal Carcinoma
MB-5332	2	6.25095	Positive	Breast Invasive Ductal Carcinoma
MB-5338	2	6.89518	Positive	Breast Invasive Ductal Carcinoma
MB-5339	2	6.17915	Positive	Breast Invasive Ductal Carcinoma
MB-5345	2	6.65629	Positive	Breast Invasive Ductal Carcinoma
MB-5347	2	6.22398	Positive	Breast Invasive Ductal Carcinoma
MB-5361	2	6.39173	Positive	Breast Invasive Ductal Carcinoma
MB-5365	2	6.50816	Positive	Breast Invasive Ductal Carcinoma
MB-5370	2	6.65695	Positive	Breast Invasive Ductal Carcinoma
MB-5373	2	6.53465	Positive	Breast Invasive Ductal Carcinoma
MB-5377	2	6.61558	Positive	Breast Invasive Ductal Carcinoma
MB-5382	2	6.52852	Positive	Breast Invasive Ductal Carcinoma
MB-5389	2	6.6038	Positive	Breast Invasive Ductal Carcinoma
MB-5398	2	7.01342	Positive	Breast Invasive Ductal Carcinoma
MB-5399	2	6.61989	Positive	Breast Invasive Ductal Carcinoma
MB-5403	2	6.63661	Positive	Breast Invasive Ductal Carcinoma
MB-5404	2	6.29929	Positive	Breast Invasive Ductal Carcinoma
MB-5410	2	5.96653	Positive	Breast Invasive Ductal Carcinoma
MB-5414	2	6.50154	Positive	Breast Invasive Ductal Carcinoma
MB-5418	2	6.13903	Positive	Breast Invasive Ductal Carcinoma
MB-5422	2	6.60316	Positive	Breast Invasive Ductal Carcinoma
MB-5425	2	6.78791	Positive	Breast Invasive Ductal Carcinoma
MB-5432	2	6.57709	Positive	Breast Invasive Ductal Carcinoma
MB-5433	2	6.86598	Positive	Breast Invasive Ductal Carcinoma
MB-5435	2	6.78306	Positive	Breast Invasive Ductal Carcinoma
MB-5452	2	6.83704	Positive	Breast Invasive Ductal Carcinoma
MB-5454	2	7.70246	Positive	Breast Invasive Ductal Carcinoma
MB-5459	2	6.18122	Positive	Breast Invasive Ductal Carcinoma
MB-5464	2	7.4759	Positive	Breast Invasive Ductal Carcinoma
MB-5473	2	6.92793	Positive	Breast Invasive Ductal Carcinoma
MB-5475	2	6.45923	Positive	Breast Invasive Ductal Carcinoma
MB-5481	2	7.05215	Positive	Breast Invasive Ductal Carcinoma
MB-5482	2	6.90385	Positive	Breast Invasive Ductal Carcinoma
MB-5485	2	6.72243	Positive	Breast Invasive Ductal Carcinoma
MB-5486	2	7.42077	Positive	Breast Invasive Ductal Carcinoma
MB-5490	2	6.5437	Positive	Breast Invasive Ductal Carcinoma
MB-5491	2	7.08669	Positive	Breast Invasive Ductal Carcinoma
MB-5502	2	6.09347	Positive	Breast Invasive Ductal Carcinoma
MB-5513	2	7.37941	Positive	Breast Invasive Ductal Carcinoma
MB-5514	2	6.39769	Positive	Breast Invasive Ductal Carcinoma
MB-5518	2	7.19283	Positive	Breast Invasive Ductal Carcinoma
MB-5521	2	6.957	Positive	Breast Invasive Ductal Carcinoma
MB-5530	2	6.51862	Positive	Breast Invasive Ductal Carcinoma
MB-5532	2	6.12447	Positive	Breast Invasive Ductal Carcinoma
MB-5543	2	6.99243	Positive	Breast Invasive Ductal Carcinoma
MB-5550	2	6.87283	Positive	Breast Invasive Ductal Carcinoma
MB-5553	2	6.69847	Positive	Breast Invasive Ductal Carcinoma
MB-5571	2	6.68561	Positive	Breast Invasive Ductal Carcinoma
MB-5580	2	6.16331	Positive	Breast Invasive Ductal Carcinoma
MB-5590	2	7.13755	Positive	Breast Invasive Ductal Carcinoma
MB-5597	2	6.69113	Positive	Breast Invasive Ductal Carcinoma
MB-5604	2	6.85429	Positive	Breast Invasive Ductal Carcinoma
MB-5605	2	7.08417	Positive	Breast Invasive Ductal Carcinoma
MB-5617	2	7.21446	Positive	Breast Invasive Ductal Carcinoma
MB-5622	2	6.49485	Positive	Breast Invasive Ductal Carcinoma
MB-5626	2	6.3168	Positive	Breast Invasive Ductal Carcinoma
MB-5632	2	6.63383	Positive	Breast Invasive Ductal Carcinoma
MB-5641	2	6.84809	Positive	Breast Invasive Ductal Carcinoma
MB-5647	2	7.34995	Positive	Breast Invasive Ductal Carcinoma
MB-5653	2	6.97286	Positive	Breast Invasive Ductal Carcinoma
MB-6113	2	6.76663	Positive	Breast Invasive Ductal Carcinoma
MB-6208	2	6.26666	Positive	Breast Invasive Ductal Carcinoma
MB-6218	2	7.08991	Positive	Breast Invasive Ductal Carcinoma
MB-0095	3	6.92191	Positive	Breast Invasive Ductal Carcinoma
MB-0106	3	6.75688	Positive	Breast Invasive Ductal Carcinoma
MB-0151	3	6.8422	Positive	Breast Invasive Ductal Carcinoma
MB-0165	3	6.51669	Positive	Breast Invasive Ductal Carcinoma
MB-0364	3	7.16488	Positive	Breast Invasive Ductal Carcinoma
MB-0386	3	7.49518	Positive	Breast Invasive Ductal Carcinoma
MB-0389	3	6.78685	Positive	Breast Invasive Ductal Carcinoma
MB-0393	3	7.08133	Positive	Breast Invasive Ductal Carcinoma
MB-0398	3	6.47806	Positive	Breast Invasive Ductal Carcinoma
MB-0406	3	6.97238	Positive	Breast Invasive Ductal Carcinoma
MB-0459	3	7.01803	Positive	Breast Invasive Ductal Carcinoma
MB-0474	3	7.20368	Positive	Breast Invasive Ductal Carcinoma
MB-0490	3	6.90707	Positive	Breast Invasive Ductal Carcinoma
MB-0510	3	7.16743	Positive	Breast Invasive Ductal Carcinoma
MB-0519	3	7.11254	Positive	Breast Invasive Ductal Carcinoma
MB-0544	3	6.79657	Positive	Breast Invasive Ductal Carcinoma
MB-0575	3	6.91531	Positive	Breast Invasive Ductal Carcinoma
MB-0594	3	7.31863	Positive	Breast Invasive Ductal Carcinoma
MB-0644	3	7.0255	Positive	Breast Invasive Ductal Carcinoma
MB-2645	3	8.19075	Positive	Breast Invasive Ductal Carcinoma
MB-2728	3	7.11388	Positive	Breast Invasive Ductal Carcinoma
MB-2730	3	7.47872	Positive	Breast Invasive Ductal Carcinoma
MB-2774	3	6.80018	Positive	Breast Invasive Ductal Carcinoma
MB-2964	3	7.14929	Positive	Breast Invasive Ductal Carcinoma
MB-3006	3	6.49654	Positive	Breast Invasive Ductal Carcinoma
MB-3272	3	7.11029	Positive	Breast Invasive Ductal Carcinoma
MB-3412	3	6.74632	Positive	Breast Invasive Ductal Carcinoma
MB-3436	3	7.85104	Positive	Breast Invasive Ductal Carcinoma
MB-3525	3	6.71547	Positive	Breast Invasive Ductal Carcinoma
MB-3536	3	6.37522	Positive	Breast Invasive Ductal Carcinoma
MB-4250	3	7.56617	Positive	Breast Invasive Ductal Carcinoma
MB-4342	3	6.47746	Positive	Breast Invasive Ductal Carcinoma
MB-4673	3	6.88692	Positive	Breast Invasive Ductal Carcinoma
MB-4688	3	6.64006	Positive	Breast Invasive Ductal Carcinoma
MB-4752	3	7.68189	Positive	Breast Invasive Ductal Carcinoma
MB-4838	3	6.18254	Positive	Breast Invasive Ductal Carcinoma
MB-4873	3	6.72199	Positive	Breast Invasive Ductal Carcinoma
MB-4956	3	6.91057	Positive	Breast Invasive Ductal Carcinoma
MB-5039	3	5.82497	Positive	Breast Invasive Ductal Carcinoma
MB-5101	3	6.94401	Positive	Breast Invasive Ductal Carcinoma
MB-5124	3	6.34306	Positive	Breast Invasive Ductal Carcinoma
MB-5166	3	6.82572	Positive	Breast Invasive Ductal Carcinoma
MB-5378	3	7.77593	Positive	Breast Invasive Ductal Carcinoma
MB-5434	3	6.8769	Positive	Breast Invasive Ductal Carcinoma
MB-5447	3	6.87347	Positive	Breast Invasive Ductal Carcinoma
MB-5534	3	7.23656	Positive	Breast Invasive Ductal Carcinoma
MB-5613	3	7.2068	Positive	Breast Invasive Ductal Carcinoma
MB-5642	3	6.64255	Positive	Breast Invasive Ductal Carcinoma
MB-6080	3	6.54202	Positive	Breast Invasive Ductal Carcinoma
MB-0010	4	6.90182	Positive	Breast Invasive Ductal Carcinoma
MB-0036	4	6.76733	Positive	Breast Invasive Ductal Carcinoma
MB-0189	4	6.93103	Positive	Breast Invasive Ductal Carcinoma
MB-0268	4	6.8249	Positive	Breast Invasive Ductal Carcinoma
MB-0392	4	7.10899	Positive	Breast Invasive Ductal Carcinoma
MB-0529	4	6.69453	Positive	Breast Invasive Ductal Carcinoma

## Sheet: Fig.7E
id	pos|rank	pos|p-value -Log2 transformed
MED12	1	21.7946		Data have been extracted by the supplementary material published in Nagarajan S et al., Nature genetics. 2020;52(2):187-97.
ARID1A	2	21.7946
HDAC8	3	21.7946
MED24	4	21.7946
SMAD3	5	21.7946
GNB2	6	21.7946
STK11	7	21.7946
CSK	8	21.7946
NIPBL	9	21.7946
ARID2	10	21.7946
TGFBR2	11	21.7946
MED19	12	21.7946
NFRKB	13	21.7946
MAU2	14	21.7946
SIRT1	15	21.7946
PTEN	16	21.7946
JUN	17	21.7946
CAND1	18	21.7946
AIP	19	21.7946
MED16	20	21.7946
DPH6	21	21.7946
TAF3	22	21.7946
MTCH1	23	21.7946
EIF4G2	24	21.7946
SMARCB1	25	21.7946
TADA2B	26	21.7946
TAF6L	27	21.7946
TRIP12	28	21.7946
ATF7IP	29	21.7946
PSENEN	30	21.7946
AEBP2	31	21.7946
TGFBR1	32	21.7946
GNB1	33	21.7946
PRR12	34	21.7946
WNK1	35	21.7946
CASK	36	21.7946
SUPT20H	37	21.7946
RNF41	38	21.7946
EHMT1	39	21.7946
SPINT2	40	21.7946
PDCL	41	21.7946
TAF5L	42	21.7946
MAP2K7	43	21.7946
DPH5	44	21.7946
MYH9	45	21.7946
NDUFA6	46	21.7946
ELAVL1	47	21.7946
CMTR2	48	21.7946
DPH1	49	21.7946
SUPT4H1	50	21.7946
SETD1B	51	21.7946
TFPT	52	21.7946
ELOF1	53	21.7946
RXRA	54	21.7946
GATA3	55	21.7946
DPH2	56	21.7946
UBXN7	57	20.2097
INO80D	58	20.2097
ZSWIM6	59	20.2097
TADA1	60	20.2097
STRAP	61	20.2097
ATIC	62	20.2097
TPI1	63	20.2097
CS	64	20.2097
PTBP1	65	20.2097
TRIM28	66	20.2097
NF1	67	20.2097
BRWD1	68	20.2097
IPO8	69	20.2097
CARD10	70	20.2097
ING1	71	20.2097
TP53	72	20.2097
TYMS	73	20.2097
SOX4	74	20.2097
GGNBP2	75	20.2097
ARHGEF7	76	20.2097
SETDB1	77	20.2097
UBQLN1	78	20.2097
LENG8	79	20.2097
ATAD2B	80	20.2097
ITGB5	81	20.2097
DNAJC24	82	19.7946
KEAP1	83	19.4727
EIF3L	84	19.4727
DRAP1	85	19.4727
NMNAT1	86	19.4727
DRG2	87	19.4727
BAP1	88	18.9873
CNOT11	89	18.9873
TAF10	90	18.9873
GPI	91	18.9873
FIS1	92	18.9873
MDH2	93	18.9873
USP28	94	18.9873
DPF2	95	18.6247
PDHA1	96	17.8877
CXorf56	97	17.4023
UBP1	98	17.2711
TIMMDC1	99	17.2711
SUPT5H	100	17.2711
NDUFAF3	101	17.2711
FOXRED1	102	17.1508
NSD1	103	16.9367
ILK	104	16.8404
MBD1	105	16.8404
CCAR1	106	16.7502
THAP11	107	16.7502
PRKAA1	108	16.7502
FTSJ2	109	16.7502
PHF12	110	16.7502
EGFLAM	111	16.7502
GATAD1	112	16.7502
SIN3A	113	16.7502
EIF3K	114	16.7502
TXNDC17	115	16.6654
ARID1B	116	16.6654
VPS29	117	16.5852
HYPK	118	16.5092
ACTR5	119	16.4371
GTF2I	120	16.4024
SAP130	121	16.3684
ADCK4	122	16.3684
MBD6	123	16.3684
DHODH	124	16.3684
KNTC1	125	16.3028
NCSTN	126	16.1799
ARRDC3	127	16.0133
CSDE1	128	15.9617
HSPA14	129	15.912
COA6	130	15.912
BRPF1	131	15.912
KLF3	132	15.8174
GART	133	15.7723
PRKAR1A	134	15.7285
XPO7	135	15.7285
PEPD	136	15.7285
LDB1	137	15.7285
GCN1L1	138	15.5658
TGFBR3	139	15.5658
ATRN	140	15.4909
SLC16A1	141	15.4548
MCAT	142	15.3517
SYNCRIP	143	15.3189
SLC43A2	144	15.2555
FBXL17	145	15.1653
SPRED2	146	15.1653
BCOR	147	15.1653
DDI2	148	14.8758
MAP3K11	149	14.8758
OTUD5	150	14.7612
AHDC1	151	14.7394
FPGS	152	14.7394
MAP3K1	153	14.595
BSG	154	14.5185
GNG5	155	14.5
HNRNPD	156	14.4817
AP1B1	157	14.1152
C10orf12	158	14.0735
CHCHD1	159	14.0331
EP300	160	13.9305
CCNC	161	13.8817
NDUFA2	162	13.8698
NOSIP	163	13.8463
HMG20A	164	13.8231
MED15	165	13.8003
SUDS3	166	13.789
HEATR2	167	13.7557
PHF2	168	13.5515
MMACHC	169	13.542
SMARCD1	170	13.542
SCO2	171	13.4772
ATF7	172	13.4682
JARID2	173	13.4327
RNASEH2A	174	13.398
IPPK	175	13.3895
DLAT	176	13.3393
ITGB6	177	13.3311
LIMS1	178	13.283
NCAPH2	179	13.2751
NDUFA9	180	13.2363
PITRM1	181	13.221
SPPL3	182	13.1836
DOHH	183	13.1763
PINX1	184	13.14
VGLL4	185	13.1187
NDUFS1	186	13.0297
MORF4L2	187	12.9905
TRIM24	188	12.9587
PRKRIP1	189	12.9587
SIN3B	190	12.9461
CDK20	191	12.8088
RARG	192	12.7205
LARP7	193	12.6783
HNRNPUL1	194	12.6783
KCTD15	195	12.5974
EHMT2	196	12.5491
STRADA	197	12.5443
FBP2	198	12.4459
SP1	199	12.325
BAZ2B	200	12.3128
BTAF1	201	12.3128
HDLBP	202	12.3128
TCEB3	203	12.2497
CMIP	204	12.2381
HIATL1	205	12.1526
FASTKD5	206	12.1382
PDSS1	207	12.1169
COQ4	208	12.1099
RHOT2	209	12.065
TMEM261	210	12.0381
ZWINT	211	12.0215
ZFP36L1	212	11.9953
REXO2	213	11.9953
BRD2	214	11.9697
SENP1	215	11.8863
RPE	216	11.8506
SHMT2	217	11.8217
ECSIT	218	11.8017
SIRT6	219	11.7792
CDK10	220	11.7407
MYBPC1	221	11.6874
DRG1	222	11.6436
SMAD4	223	11.6335
GNG10	224	11.6285
FBXO11	225	11.606
NCAPG2	226	11.5527
SNRPB	227	11.4515
C5orf22	228	11.4207
MED13	229	11.4142
MTO1	230	11.3927
PHF14	231	11.3424
METAP2	232	11.2958
HCCS	233	11.2878
NINJ1	234	11.2565
C11orf73	235	11.2125
TIAL1	236	11.1055
CXXC1	237	11.0625
COL6A6	238	11.0557
DAZAP1	239	11.0557
ERCC1	240	11.054
BMI1	241	11.0373
ZBTB7A	242	10.9097
NANS	243	10.9067
NUP37	244	10.9021
C1QBP	245	10.887
SPIN1	246	10.8573
TAF12	247	10.8152
PAXIP1	248	10.7982
GRIP1	249	10.7052
GTPBP3	250	10.7026
PPA1	251	10.6634
WDR83	252	10.6468
HSDL2	253	10.6316
MED23	254	10.5993
TSC22D2	255	10.5676
TAF4	256	10.5191
C12orf10	257	10.4971
ITCH	258	10.4733
RTN4IP1	259	10.4576
MAD1L1	260	10.4553
PPP2R4	261	10.4542
KHSRP	262	10.3398
WAPAL	263	10.3255
ZNF460	264	10.3164
PAK2	265	10.3154
COA4	266	10.3113
ECHS1	267	10.3043
C12orf65	268	10.2425
HIST2H4B	269	10.2396
STAG2	270	10.2224
TMEM222	271	10.2026
SHB	272	10.1685
BRD1	273	10.1449
SMG9	274	10.1191
NHLRC2	275	10.1147
XPO4	276	10.1086
SENP6	277	10.1042
RBM12	278	10.0096
C1orf137	279	9.99092
XPNPEP1	280	9.98126
SMS	281	9.96848
UBR3	282	9.96218
POM121C	283	9.94175
SETD2	284	9.93778
CYBRD1	285	9.91699
NDUFAF7	286	9.91615
SUPT7L	287	9.91156
SURF1	288	9.87101
YBEY	289	9.86723
ANKRD11	290	9.84159
ATP5SL	291	9.80628
APH1A	292	9.79637
GCA	293	9.79355
SLC25A1	294	9.73091
NDUFA3	295	9.71749
HMGN4	296	9.69173
ENO1	297	9.67997
SELRC1	298	9.67796
PAF1	299	9.62756
IMPDH2	300	9.58361
GAPVD1	301	9.52643
GNA14	302	9.52345
TIA1	303	9.4528
TRIP13	304	9.42973
KDM5A	305	9.41341
MAPRE1	306	9.37861
PARVA	307	9.37813
KDM2B	308	9.37497
CARM1	309	9.37286
WIZ	310	9.35452
TMCO6	311	9.3298
PDSS2	312	9.3247
RNMTL1	313	9.27774
MAPK9	314	9.27282
POLE3	315	9.25183
MATR3	316	9.21698
PSG11	317	9.18707
XRCC5	318	9.18245
USP22	319	9.15054
NDUFS7	320	9.14114
CCL28	321	9.12462
MGEA5	322	8.99272
CTDSPL2	323	8.96752
SPCS1	324	8.95565
NRD1	325	8.95364
CCDC130	326	8.94345
SS18	327	8.93608
IL1R1	328	8.9322
CEACAM19	329	8.90761
BBC3	330	8.90498
GOLGA3	331	8.90228
DNAJB1	332	8.86925
FZR1	333	8.86111
NDUFB7	334	8.80222
LIPG	335	8.79766
PKIA	336	8.79445
DDX60L	337	8.79413
RBM5	338	8.78182
SP3	339	8.77346
CNOT10	340	8.76723
NDUFB8	341	8.76033
RBM15	342	8.70041
CMAS	343	8.6594
MARK2	344	8.59545
NDUFS2	345	8.5814
CALM3	346	8.57925
RNF168	347	8.56629
PREP	348	8.50132
PHF20	349	8.49044
PA2G4	350	8.4661
TMOD1	351	8.45214
HOXD12	352	8.44937
FANCL	353	8.4173
SMG8	354	8.39629
PET117	355	8.37296
NMI	356	8.37085
IGSF23	357	8.36432
HSPA13	358	8.35414
THRAP3	359	8.34459
GFM2	360	8.34253
UBA3	361	8.32308
TKT	362	8.30819
SEMA4D	363	8.29368
PHLDB2	364	8.28997
COQ5	365	8.2722
TTC7A	366	8.21591
ANXA8	367	8.21261
LCMT1	368	8.20769
PRRC2A	369	8.20114
PPAP2C	370	8.19297
SLC25A51	371	8.18787
SIX4	372	8.18053
NME6	373	8.16405
TRIM39	374	8.12808
KAT6B	375	8.12655
TLE1	376	8.08436
DIP2B	377	8.07495
CCDC7	378	8.04549
BCL2L11	379	8.03236
DET1	380	8.02927
TNS3	381	8.02885
PHIP	382	7.98196
RNH1	383	7.98116
PLEKHH3	384	7.96661
MRPL19	385	7.95239
FSD1	386	7.94473
G3BP1	387	7.92573
RAI1	388	7.90294
AMD1	389	7.88298
NDUFB2	390	7.8809
NSUN3	391	7.87812
PPHLN1	392	7.85682
HIST2H4A	393	7.85022
COX18	394	7.84965
CCSER2	395	7.80961
XRCC1	396	7.80819
TSC1	397	7.8018
MMADHC	398	7.78576
CUL1	399	7.77912
KLF4	400	7.74778
ATRX	401	7.7288
ERMP1	402	7.69439
PGAM5	403	7.66127
ANKS6	404	7.65748
SLC5A4	405	7.63942
TAB1	406	7.63864
ATAD1	407	7.62184
WRAP53	408	7.55721
LYPLA1	409	7.55124
ALKBH5	410	7.53955
SRSF11	411	7.53408
RBM33	412	7.50887
LZTR1	413	7.50656
CSGALNACT2	414	7.50643
DENND4C	415	7.49421
TRIM59	416	7.48325
SARDH	417	7.41277
ZNF527	418	7.40656
HAT1	419	7.40629
CNBP	420	7.40426
LMX1B	421	7.40211
F2	422	7.39649
UGGT1	423	7.37028
MTR	424	7.36582
MIDN	425	7.36309
MBD3	426	7.34917
C9orf78	427	7.33783
RABL2B	428	7.33284
ROCK2	429	7.33221
NASP	430	7.31176
PRPF40B	431	7.3006
RPUSD3	432	7.27028
PAGR1	433	7.26943
ZNF367	434	7.26124
MPC2	435	7.25603
ZC3H4	436	7.2466
SMARCA4	437	7.2376
NDUFA11	438	7.22948
UBE2R2	439	7.20797
AP2A2	440	7.18644
TXNRD1	441	7.18321
RPRD2	442	7.18159
CAP1	443	7.17712
PREPL	444	7.16568
ZWILCH	445	7.15932
PFN4	446	7.15559
NDUFB6	447	7.14779
ACR	448	7.14118
VPS13A	449	7.13638
SGMS1	450	7.13514
KIF5B	451	7.13136
CXorf36	452	7.12027
CCNI2	453	7.11985
WDR52	454	7.11709
WDR7	455	7.11709
HIST1H4J	456	7.0987
MKLN1	457	7.06827
IDH3A	458	7.05809
AFF4	459	7.05281
CHORDC1	460	7.03231
GAS1	461	7.02972
FBXW11	462	7.00251
HSD17B12	463	6.94743
CD109	464	6.94676
LHX2	465	6.94489
CD320	466	6.94324
NCAPD3	467	6.93187
C5orf28	468	6.89911
ANP32B	469	6.88827
SOX9	470	6.88668
CAB39	471	6.87946
NDUFS8	472	6.87126
MURC	473	6.86988
UTP14A	474	6.8645
GRAMD1A	475	6.86173
UPF2	476	6.86044
VWF	477	6.84732
BRCC3	478	6.84258
TSPAN6	479	6.84003
MB	480	6.81276
SYK	481	6.80353
CCDC180	482	6.79152
UMPS	483	6.78154
GDNF	484	6.76523
ASPRV1	485	6.76066
MRVI1	486	6.74449
COQ2	487	6.72414
DPP7	488	6.71453
CASS4	489	6.71178
NEURL4	490	6.71087
GTDC1	491	6.70748
NRF1	492	6.70325
ETHE1	493	6.70159
WDR1	494	6.69846
BABAM1	495	6.69575
PAWR	496	6.69418
MIOS	497	6.67591
HNRNPM	498	6.67016
C3orf56	499	6.66911
ING2	500	6.66565
CFL1	501	6.66355
ZNF653	502	6.65697
MCUR1	503	6.6556
ZNF493	504	6.64422
PTCD3	505	6.64169
SEC13	506	6.63968
ZNF526	507	6.62608
TAF8	508	6.60851
WAS	509	6.60753
COL6A2	510	6.60612
WDR61	511	6.60261
HEXIM1	512	6.60219
CCNL1	513	6.59562
KRT76	514	6.58769
NDUFB10	515	6.56115
CCDC11	516	6.55572
DIDO1	517	6.54678
LARP4B	518	6.53269
TXN	519	6.52909
dic-01	520	6.52882
ZFP36L2	521	6.51121
ZFX	522	6.50229
SLC11A2	523	6.492
ZNF300	524	6.48811
OAT	525	6.48397
LIMS3	526	6.46587
PRSS12	527	6.46371
ATAD5	528	6.46129
H3F3A	529	6.45748
MZF1	530	6.45736
NFIC	531	6.45647
CDRT1	532	6.45584
PHF6	533	6.44838
MBNL1	534	6.44775
NDUFA8	535	6.43484
MYO1B	536	6.43397
TTC39A	537	6.43334
MRPL51	538	6.41871
SSBP4	539	6.41058
C1QL2	540	6.40984
HMGB1	541	6.4085
CARD8	542	6.3883
ZNF140	543	6.38733
NUTM2F	544	6.38564
MTMR2	545	6.38202
MALT1	546	6.37231
NDUFB4	547	6.36813
MTIF2	548	6.36801
DARS2	549	6.36694
ATP13A1	550	6.35284
ACVR1B	551	6.34837
NDUFA1	552	6.34414
IGFBP6	553	6.33561
PCDHB16	554	6.33456
KRT18	555	6.32239
FBXL5	556	6.3202
NXF1	557	6.30986
PLEKHO2	558	6.29767
C2orf40	559	6.29381
FBXO22	560	6.28018
PPAT	561	6.27839
PLEKHA1	562	6.27816
PPTC7	563	6.27269
SNX27	564	6.27247
NAGA	565	6.24212
PIK3IP1	566	6.23645
ZRSR2	567	6.23297
PDE7A	568	6.22367
SET	569	6.22033
GATS	570	6.20823
C2CD5	571	6.20184
PCBD2	572	6.20142
ZNF17	573	6.20089
DPP9	574	6.20004
FAM156B	575	6.19739
ZNF562	576	6.19327
ZDHHC11	577	6.17595
PGLS	578	6.17449
ZNF225	579	6.17355
LONRF2	580	6.17345
TRUB1	581	6.1638
DPCD	582	6.16318
TDRP	583	6.15977
ZNF143	584	6.1573
CALR	585	6.1455
BTBD17	586	6.1403
C12orf56	587	6.11769
ESCO2	588	6.1084
ZFHX3	589	6.10383
DPY19L3	590	6.08569
COX15	591	6.0851
SRSF10	592	6.0851
CCBL1	593	6.08314
MAP2K4	594	6.08197
EIF4ENIF1	595	6.07894
HNRNPU	596	6.0766
NELFB	597	6.07155
KANSL3	598	6.06564
IGFL3	599	6.06439
SCAP	600	6.06091
AMPD1	601	6.06063
MRPS16	602	6.05736
CASC1	603	6.0516
FANCC	604	6.05112
SUGP1	605	6.0376
SRFBP1	606	6.03193
JSRP1	607	6.02637
MPP7	608	6.02308
C2orf88	609	6.02186
ETFB	610	6.02046
GNA11	611	6.00805
IBA57	612	6.00231
CEACAM4	613	5.99733
SCAF8	614	5.99631
IPMK	615	5.98731
ELMOD3	616	5.97719
ARHGAP33	617	5.97256
GPR112	618	5.96452
MAGED2	619	5.96119
ZFP37	620	5.95071
CD27	621	5.93448
UBE3B	622	5.927
CAAP1	623	5.92262
CXCL1	624	5.92209
RABEPK	625	5.90972
PDE3B	626	5.90617
C22orf31	627	5.90392
STX6	628	5.89944
MED10	629	5.89094
VPS35	630	5.8773
CTNNAL1	631	5.87544
OSBPL10	632	5.86716
FUBP3	633	5.86708
C5orf51	634	5.86548
RAD9B	635	5.854
C22orf26	636	5.85058
NOL9	637	5.84659
WDR38	638	5.84618
PDHB	639	5.8422
RABL2A	640	5.84146
SETX	641	5.84079
ITFG2	642	5.83988
COX7A1	643	5.8365
GALNT5	644	5.83526
TRA2A	645	5.83518
C22orf29	646	5.83403
MED30	647	5.82877
SLC25A25	648	5.82861
LYPD5	649	5.82713
DHDH	650	5.82321
NXNL2	651	5.81457
SPDL1	652	5.8132
U2AF2	653	5.81052
PIH1D1	654	5.80947
PGD	655	5.80624
DLG3	656	5.80478
SKIV2L	657	5.80357
COX11	658	5.79234
ZNF787	659	5.7901
FBL	660	5.7885
IRF2BP1	661	5.78811
HABP4	662	5.78468
HOXC10	663	5.77588
C12orf49	664	5.77233
PDK1	665	5.76039
COQ7	666	5.7543
DENND6A	667	5.75368
INTS3	668	5.74391
KIR3DL2	669	5.73013
ANAPC7	670	5.72753
MYO1A	671	5.72608
MECR	672	5.72037
CCDC137	673	5.71391
PSMA3	674	5.71354
PCDHB15	675	5.70343
TRAPPC6A	676	5.70215
RNF149	677	5.70072
ZNF350	678	5.70005
DPPA5	679	5.69892
TSEN15	680	5.67381
ABHD5	681	5.64472
SBF1	682	5.63472
LCN2	683	5.6223
TRIM73	684	5.6201
HNRNPA1	685	5.6114
SPTY2D1	686	5.60732
UBE2F	687	5.60479
IPO13	688	5.60149
EZH2	689	5.59841
CCDC138	690	5.59625
TSC2	691	5.59137
BPIFC	692	5.58859
DNAL4	693	5.5879
IRF3	694	5.58256
SNRPC	695	5.5807
RANBP1	696	5.57883
DCAF12	697	5.57196
DCTN2	698	5.56723
PAICS	699	5.56559
BCS1L	700	5.56149
CCDC47	701	5.55429
CRLS1	702	5.55321
REN	703	5.54901
P2RX4	704	5.54861
CYP27B1	705	5.54147
PSMD14	706	5.52463
CCDC179	707	5.5149
METTL23	708	5.50826
TAPBPL	709	5.50426
AP2S1	710	5.50138
C22orf23	711	5.50118
MYO5B	712	5.5004
OLA1	713	5.49258
FMNL2	714	5.48817
LOC729020	715	5.47971
CBX1	716	5.4783
RSU1	717	5.47278
RAF1	718	5.46939
C9orf84	719	5.46747
H2AFJ	720	5.46556
ERCC2	721	5.45584
SCD	722	5.44914
KIR2DL4	723	5.44423
GIT2	724	5.43921
ZNF366	725	5.43534
CRCT1	726	5.43353
PTBP3	727	5.42836
RPRD1B	728	5.42204
SEC61B	729	5.42136
DTWD1	730	5.41322
CLK1	731	5.41285
C2orf44	732	5.40813
RPL22L1	733	5.40739
VCL	734	5.39314
SUMO2	735	5.38365
LIMK2	736	5.37998
C6orf57	737	5.3795
FBP1	738	5.37728
ZNF575	739	5.37363
LXN	740	5.36736
ENTPD7	741	5.36254
DHX35	742	5.36225
C11orf53	743	5.35668
GNS	744	5.35172
YLPM1	745	5.33701
ATP8A2	746	5.33631
TLR2	747	5.33509
PFAS	748	5.32719
USP25	749	5.3262
NDUFA10	750	5.31554
TGFB1	751	5.29115
PNLIPRP1	752	5.29082
COQ10B	753	5.28923
CHP1	754	5.28625
ADAT1	755	5.27956
ZNF836	756	5.26907
THADA	757	5.26768
CLASRP	758	5.26707
NDST1	759	5.26645
TACR1	760	5.26435
ZNF415	761	5.26424
RSPH6A	762	5.26346
RBP3	763	5.26064
MTRR	764	5.25655
COL15A1	765	5.25077
ATM	766	5.24108
EIF3J	767	5.23596
TPTE2	768	5.23482
PRR13	769	5.23455
TIMM10	770	5.23368
NACA	771	5.22469
DNAJA1	772	5.22308
CHRAC1	773	5.21352
CLDN20	774	5.20631
SNAI3	775	5.20477
HCN2	776	5.20115
SMC1A	777	5.18858
VANGL1	778	5.18747
UBE3C	779	5.18443
COX20	780	5.1806
NMRK1	781	5.17809
RAPGEF4	782	5.17199
ZNF524	783	5.17085
MRPS28	784	5.16509
ERC2	785	5.16292
AURKA	786	5.16256
ZC3H15	787	5.15652
RALGPS1	788	5.15632
DNAJC14	789	5.14975
CTC1	790	5.14591
MRPL50	791	5.14576
ZNF701	792	5.14448
TUBA3E	793	5.14076
SVEP1	794	5.13919
XPA	795	5.13919
ERG	796	5.13654
RAB39A	797	5.13107
CCDC152	798	5.13057
KRT84	799	5.1292
NONO	800	5.12215
ANTXRL	801	5.11594
CPSF4	802	5.11149
TRPM3	803	5.10865
TXN2	804	5.1079
PRPF18	805	5.10115
PDS5A	806	5.09399
ZNF835	807	5.08672
CCDC142	808	5.08089
CHAF1A	809	5.07286
ACAP2	810	5.07087
ASB3	811	5.06811
CAPZB	812	5.06063
PLEKHM1	813	5.06063
TTF2	814	5.05938
AMMECR1L	815	5.05596
ZNF483	816	5.05539
ARFGAP1	817	5.03462
MAP4K1	818	5.03094
RNF7	819	5.02957
PCDHB7	820	5.01252
CDV3	821	5.01089
MRPL53	822	5.01005
ATG5	823	5.00643
PSD	824	5.0062
NRM	825	5.00199
TAF11	826	4.99512
SOCS3	827	4.98462
SLIRP	828	4.98434
SLC25A36	829	4.9811
CEACAM8	830	4.97329
NEO1	831	4.968
PSMC2	832	4.96754
UBE3D	833	4.96678
MLLT1	834	4.96344
TM4SF1	835	4.96299
NEUROD4	836	4.95751
PLG	837	4.95335
DECR2	838	4.94795
GBGT1	839	4.94475
S1PR3	840	4.94435
METTL7A	841	4.9432
FGFRL1	842	4.93567
MARCO	843	4.93439
POPDC2	844	4.93056
HIST1H3F	845	4.9277
NAA35	846	4.91899
PLEKHF1	847	4.9135
GSN	848	4.9115
REG1B	849	4.91128
SIVA1	850	4.90946
CCDC74A	851	4.9034
SPATA3	852	4.90327
MED1	853	4.90138
MAG	854	4.89647
PRB4	855	4.88875
AMHR2	856	4.88253
ARIH2	857	4.88053
CNOT4	858	4.87637
CCDC66	859	4.85233
ZNF112	860	4.84494
METTL25	861	4.8446
PIGA	862	4.8417
NRBP1	863	4.83111
CKS2	864	4.82513
LLGL2	865	4.82447
NR4A2	866	4.82166
KRTAP24-1	867	4.81941
BGLAP	868	4.81718
ACACA	869	4.81417
PYGO2	870	4.80987
HIST1H2AD	871	4.80979
KIAA1524	872	4.80846
OGFR	873	4.80773
OAS3	874	4.80442
KIFC2	875	4.79903
SLC1A5	876	4.79242
OLFM3	877	4.78751
PARPBP	878	4.78711
HIST1H2AH	879	4.78679
GPATCH8	880	4.77517
DDX43	881	4.76953
ZNF382	882	4.76627
MYB	883	4.76568
KRT72	884	4.76016
C9orf139	885	4.75707
LSM4	886	4.75411
CIZ1	887	4.75127
RASGRP4	888	4.7489
HDC	889	4.74735
UGT2B15	890	4.74731
CLIP1	891	4.74487
ITGB7	892	4.74352
CCDC74B	893	4.74313
CLDN10	894	4.73866
C4orf45	895	4.73831
JAZF1	896	4.73804
SZRD1	897	4.73424
BICD1	898	4.73335
GLTSCR1	899	4.73274
PALM	900	4.73274
UBA2	901	4.72891
HIGD2A	902	4.71638
FAM122C	903	4.71127
PTN	904	4.71112
GTPBP10	905	4.71047
TMEM246	906	4.70832
NDUFV1	907	4.707
FUT1	908	4.7044
GTF2IRD2B	909	4.70414
SNAP91	910	4.70309
PHLDA1	911	4.70069
KIAA0907	912	4.69979
BANP	913	4.69866
MED8	914	4.69817
CD2	915	4.6975
PGK1	916	4.69675
INTS8	917	4.69398
ZNF296	918	4.69219
PABPC1L2A	919	4.69085
ZNF749	920	4.68791
TYW5	921	4.68754
RNASEH2C	922	4.68316
MRPL21	923	4.6829
CRYAA	924	4.68009
ANKHD1-EIF4EBP3	925	4.67931
MCPH1	926	4.6716
LGALS14	927	4.66544
PNMA3	928	4.65643
TRIM8	929	4.65276
UCN	930	4.65236
ZNF431	931	4.64906
GSTM1	932	4.64797
WHSC1	933	4.64292
CHMP5	934	4.64151
POGK	935	4.6413
HMGN5	936	4.63917
NTF3	937	4.63064
SENP8	938	4.62943
C9orf172	939	4.629
PELI1	940	4.62893
RRM2B	941	4.62366
EIF4A1	942	4.62188
LMBRD1	943	4.62152
KCTD10	944	4.62106
TMEM66	945	4.61024
LY6G5B	946	4.61017
DAP3	947	4.60771
IL23R	948	4.60658
ACADS	949	4.60181
HEATR5B	950	4.60051
C9orf89	951	4.59852
NDUFC1	952	4.59771
NDUFA4	953	4.59733
HIST1H2BL	954	4.5951
RBBP8NL	955	4.59402
NTMT1	956	4.59311
COA5	957	4.59116
RAB35	958	4.59116
OPALIN	959	4.58894
ITGAV	960	4.58287
USP30	961	4.57288
MTERFD1	962	4.56235
OXSM	963	4.56109
ABCA12	964	4.56078
MYO6	965	4.5603
PYROXD2	966	4.55962
POLR2E	967	4.54959
UCHL5	968	4.54898
PDIA3	969	4.54827
TERT	970	4.548
FILIP1	971	4.54483
FOXR1	972	4.54453
DCUN1D1	973	4.54352
MYEOV2	974	4.53975
RNF217	975	4.53801
SATB2	976	4.53744
ZNF32	977	4.53079
KIF27	978	4.52959
SECISBP2	979	4.52743
TEX10	980	4.52185
DMGDH	981	4.52165
CTU1	982	4.51751
CERK	983	4.51576
DTNA	984	4.51056
PCBP2	985	4.50855
C19orf33	986	4.5075
RNMT	987	4.50629
MRPS30	988	4.49479
MAP4	989	4.49213
ACTR8	990	4.48992
BPTF	991	4.48432
SGPL1	992	4.47942
ARNTL2	993	4.47798
SLC17A7	994	4.47791
LENG9	995	4.46654
MYL12B	996	4.45977
	2997
	2998
	2999
	3000
