# Supplementary material for: A functional genetic screen for metabolic proteins unveils GART and the de novo purine biosynthetic pathway as novel targets for the treatment of luminal A ERα expressing primary and metastatic invasive ductal carcinoma
Source: Front Endocrinol (Lausanne). 2023 Apr 18;14:1129162. doi: 10.3389/fendo.2023.1129162 (PMC10151738; doi:10.3389/fendo.2023.1129162)
Supplement: Supplementary file 2 [file DataSheet_1.zip › Supplementary Tables/Supplementary Table 11.XLSX]

## Sheet: Figure 4
Figure 4A				Figure 4C				Figure 4D				Figure 4F								Figure 4G
												Dotted lines indicate the part of the blot shown in the main figure
																				Dotted lines indicate the part of the blot shown in the main figure

## Sheet: Figure 5
	Figure 5B								Figure 5C										Figure 5E

## Sheet: Figure 6
	Figure 6A					Figure 6B					Figure 6C					Figure 6E
	Dotted lines indicate the part of the blot shown in the main figure

## Sheet: Figure 7
Figure 7A					Figure 7C
					Dotted lines indicate the part of the blot shown in the main figure
