# Supplementary material for: A functional genetic screen for metabolic proteins unveils GART and the de novo purine biosynthetic pathway as novel targets for the treatment of luminal A ERα expressing primary and metastatic invasive ductal carcinoma
Source: Front Endocrinol (Lausanne). 2023 Apr 18;14:1129162. doi: 10.3389/fendo.2023.1129162 (PMC10151738; doi:10.3389/fendo.2023.1129162)
Supplement: Supplementary file 2 [file DataSheet_1.zip › Supplementary Tables/Supplementary Table 2.XLSX]

## Sheet: Metabolomics
	Metabolites	Diff ER+_ER-	pVAL ER+ ER-	Log2
	2-deoxycytidine	0.496372	0.00197214	8.98602
	lauroylcarnitine	0.454031	0.00633964	7.30138
	butyrylcarnitine/isobutyrylcarnitine	0.451885	0.00260011	8.58721
	hexanoylcarnitine	0.446892	4.85087e-05	14.3314
	propionylcarnitine	0.430839	0.00020606	12.2446
	myristoylcarnitine	0.410856	0.0194429	5.68462
	malonylcarnitine	0.401092	0.000142408	12.7777
	acetylcarnitine	0.369288	0.00112477	9.79616
	valerylcarnitine/isovalerylcarnitine/2-methylbutyroylcarnitine	0.352404	0.00617298	7.33982
	alpha-glycerophosphate	0.341879	0.0108951	6.52018
	taurine	0.339741	0.00566921	7.46264
	hypoxanthine	0.320717	0.0288766	5.11395
	butyrobetaine	0.30789	0.000177041	12.4636
	cytidine	0.298058	0.0334421	4.90219
	asparagine	0.295811	0.0277173	5.17307
	phosphocreatine	0.293222	0.0294177	5.08717
	C48:3 TAG	0.28375	0.0956654	3.38586
	palmitoylcarnitine	0.274273	0.0992378	3.33297
	ornithine	0.269518	0.0236919	5.39946
	alpha-glycerophosphocholine	0.254523	0.0569898	4.13315
	xanthine	0.247983	0.0258485	5.27378
	GMP	0.239329	0.00406355	7.94304
	carnitine	0.238893	0.00304438	8.35963
	2-deoxyadenosine	0.234153	0.0490748	4.34887
	C32:2 PC	0.220238	0.038315	4.70595
	succinate/methylmalonate	0.212115	0.00461102	7.7607
	uracil	0.207594	0.0279337	5.16185
	C16:0 LPE	0.206015	0.0161755	5.95005
	citrate	0.205495	0.022978	5.4436
	urate	0.202515	0.0927497	3.43051
	serotonin	0.201479	0.0971984	3.36292
	C16:0 LPC	0.201002	0.00404327	7.95026
	hippurate	0.197878	0.0293263	5.09166
	acetylglycine	0.193799	0.00783192	6.99642
	glutamine	0.188448	0.0473562	4.4003
	C46:2 TAG	0.187883	0.123601	3.01624
	oleylcarnitine	0.18554	0.171361	2.54489
	aconitate	0.18375	0.0264939	5.2382
	kynurenic acid	0.180756	0.133409	2.90608
	C16:1 LPC	0.178974	0.00489633	7.67408
	isocitrate	0.165096	0.0426014	4.55295
	C50:3 TAG	0.162775	0.158358	2.65874
	dimethylglycine	0.162422	0.0259522	5.268
	C18:1 LPE	0.162206	0.0426175	4.55241
	C18:1 LPC	0.161959	0.0229712	5.44403
	SDMA/ADMA	0.161704	0.0340274	4.87716
	stearoylcarnitine	0.159109	0.217244	2.20261
	C48:2 TAG	0.158778	0.172869	2.53225
	NMMA	0.156177	0.0677312	3.88403
	AMP	0.1545	0.0380454	4.71613
	cAMP	0.153156	0.0779033	3.68217
	citrulline	0.15049	0.0710485	3.81505
	C18:0 LPC	0.145292	0.0798318	3.64689
	C48:0 TAG	0.142235	0.193863	2.36689
	acetylcholine	0.140421	0.307035	1.70353
	uridine	0.137325	0.138928	2.84759
	6-phosphogluconate	0.131525	0.196649	2.34631
	4-pyridoxate	0.127879	0.108694	3.20166
	alanine	0.127746	0.109756	3.18763
	histidine	0.120302	0.130905	2.93341
	sarcosine	0.119881	0.0717294	3.80129
	allantoin	0.113801	0.133916	2.9006
	creatinine	0.112589	0.0966109	3.37167
	betaine	0.112233	0.0403387	4.63169
	cis/trans-hydroxyproline	0.109957	0.235786	2.08445
	arginine	0.105383	0.120494	3.05296
	aspartate	0.104619	0.139081	2.846
	C48:1 TAG	0.0994686	0.281405	1.82928
	serine	0.0962515	0.152658	2.71163
	F1P/F6P/G1P/G6P	0.094397	0.153446	2.7042
	C50:2 TAG	0.0916864	0.262322	1.93059
	C46:1 TAG	0.0910053	0.302278	1.72605
	C34:4 PC	0.0901252	0.141732	2.81876
	hexoses (HILIC neg)	0.0832813	0.252686	1.98458
	methionine	0.0831124	0.222765	2.1664
	anserine	0.082947	0.124418	3.00673
	pyroglutamic acid	0.082111	0.25672	1.96173
	hexoses (HILIC pos)	0.0804364	0.255175	1.97044
	ribose-5-P/ribulose5-P	0.0798737	0.257976	1.95469
	PEP	0.077673	0.195381	2.35564
	threonine	0.0745456	0.251658	1.99047
	lactose	0.074465	0.307222	1.70265
	NADP	0.0733707	0.26745	1.90266
	carnosine	0.0705555	0.272677	1.87474
	C20:4 LPC	0.0689207	0.150678	2.73046
	UMP	0.0686603	0.200058	2.32151
	proline	0.0668801	0.192092	2.38013
	sorbitol	0.0665904	0.255618	1.96794
	C22:6 LPC	0.0655723	0.188732	2.40559
	C20:3 LPC	0.0655482	0.251221	1.99297
	adenine	0.0655211	0.265117	1.9153
	guanosine	0.0648396	0.273805	1.86878
	C50:0 TAG	0.0642441	0.339732	1.55753
	heptanoylcarnitine	0.0634721	0.242603	2.04333
	C14:0 LPC	0.0633401	0.192172	2.37953
	phenylalanine	0.0576455	0.31286	1.67641
	erythrose-4-phosphate	0.0575797	0.194648	2.36106
	tyrosine	0.0575422	0.298116	1.74606
	5-adenosylhomocysteine	0.0537606	0.285228	1.80981
	thyroxine	0.0525442	0.24891	2.00631
	lysine	0.0512758	0.339681	1.55775
	thymidine	0.0481899	0.370217	1.43356
	C50:1 TAG	0.0480555	0.376099	1.41082
	leucine	0.0417064	0.336957	1.56936
	pantothenate	0.0397799	0.357639	1.48342
	tryptophan	0.0370472	0.358838	1.47859
	C18:0 LPE	0.0351414	0.331249	1.59401
	xanthosine	0.0343146	0.35798	1.48205
	C22:6 LPE	0.0338364	0.374221	1.41804
	C52:3 TAG	0.0323262	0.398281	1.32814
	alpha-ketoglutarate	0.0287005	0.365346	1.45266
	NAD	0.0278677	0.387649	1.36718
	isoleucine	0.026017	0.39592	1.33672
	C20:4 CE	0.0230179	0.428105	1.22396
	arachidonyl_carnitine	0.0187298	0.420416	1.25011
	valine	0.0186837	0.427944	1.22451
	C32:1 PC	0.0183716	0.390357	1.35713
	taurodeoxycholate/taurochenodeoxycholate	0.0136917	0.481299	1.055
	glycodeoxycholate/glycochenodeoxycholate	0.0126602	0.43173	1.2118
	creatine	0.0117469	0.449787	1.15269
	C46:0 TAG	0.00868433	0.47279	1.08073
	glucuronate	0.00802444	0.45447	1.13774
	3-phosphoglycerate	0.00393417	0.484152	1.04647
	C16:1 SM	-0.000837384	0.493101	1.02004
	C34:3 PC	-0.00214196	0.490649	1.02724
	C18:2 LPC	-0.0040163	0.477803	1.06551
	malate	-0.00664409	0.468353	1.09433
	niacinamide	-0.00684918	0.479205	1.06129
	inosine	-0.00750316	0.467173	1.09797
	C54:3 TAG	-0.011175	0.46445	1.10641
	C34:2 PC	-0.0124569	0.418028	1.25833
	CMP	-0.0130619	0.43125	1.2134
	anthranilic acid	-0.0156914	0.444134	1.17093
	C56:3 TAG	-0.0163125	0.449352	1.15408
	C16:0 CE	-0.0167909	0.409473	1.28816
	dCMP	-0.0168291	0.424808	1.23512
	C18:3 CE	-0.0180034	0.411452	1.28121
	C34:2 DAG	-0.0184113	0.462375	1.11287
	C36:4 PC-B	-0.0219862	0.350423	1.51283
	pipecolic acid	-0.022548	0.429228	1.22018
	thymine	-0.0230897	0.419749	1.2524
	glutathione oxidized	-0.0254494	0.420261	1.25064
	C52:2 TAG	-0.0264364	0.415931	1.26558
	methionine sulfoxide	-0.0268342	0.374828	1.4157
	C40:6 PC	-0.0296332	0.368236	1.4413
	C20:5 CE	-0.029714	0.373605	1.42041
	C54:2 TAG	-0.0321321	0.408519	1.29152
	thiamine	-0.0324158	0.397796	1.3299
	glycine	-0.0341016	0.302726	1.72391
	fumarate/maleate/alpha-ketoisovalerate	-0.0341889	0.318692	1.64977
	sucrose	-0.036049	0.361655	1.46731
	3-methyladipate/pimelate	-0.0367308	0.252201	1.98735
	C52:1 TAG	-0.0437082	0.379402	1.3982
	putrescine	-0.0474347	0.330947	1.59533
	C34:1 PC	-0.0475336	0.172064	2.53898
	C22:0 SM	-0.049279	0.198796	2.33064
	cystathionine	-0.051883	0.390044	1.35829
	C18:2 CE	-0.0527967	0.320022	1.64376
	C22:1 SM	-0.0532778	0.152731	2.71094
	C38:2 PC	-0.0537133	0.274502	1.86511
	C36:3 PC	-0.054803	0.145918	2.77677
	C18:1 CE	-0.0553136	0.278383	1.84486
	C54:6 TAG	-0.059051	0.305298	1.71171
	glutathione reduced	-0.0591757	0.293785	1.76717
	lactate	-0.0594009	0.249522	2.00276
	C36:2 PC	-0.0598726	0.127563	2.97072
	C52:5 TAG	-0.0620231	0.307189	1.7028
	C56:2 TAG	-0.062442	0.326732	1.61382
	adipate	-0.0648496	0.0543853	4.20064
	C36:4 PC-A	-0.0693395	0.189249	2.40164
	C20:4 LPE	-0.0703256	0.17126	2.54574
	C52:4 TAG	-0.0772761	0.278858	1.8424
	C38:4 PC	-0.0782011	0.0910082	3.45786
	taurocholate	-0.0814988	0.17202	2.53935
	choline	-0.0824647	0.108703	3.20153
	C18:0 CE	-0.0862785	0.158984	2.65305
	C38:5 PC	-0.0888679	0.0647656	3.94863
	C16:1 CE	-0.0914906	0.142581	2.81015
	homocysteine	-0.0921353	0.203366	2.29785
	UDP-galactose/UDP-glucose	-0.0950941	0.248986	2.00586
	C18:2 SM	-0.0974057	0.129069	2.95379
	C16:0 SM	-0.0991421	0.0500973	4.31912
	C14:0 CE	-0.100516	0.0574879	4.1206
	C22:6 CE	-0.101931	0.128312	2.96228
	C54:5 TAG	-0.103164	0.255793	1.96695
	alpha-hydroxybutyrate	-0.103247	0.0481777	4.37549
	DHAP/glyceraldehyde 3P	-0.10338	0.154119	2.69788
	C54:1 TAG	-0.107536	0.218208	2.19623
	oxalate	-0.107757	0.0229835	5.44326
	C38:6 PC	-0.115975	0.069607	3.84462
	5-HIAA	-0.118422	0.0538258	4.21556
	2-aminoadipate	-0.118741	0.0288341	5.11608
	inositol	-0.125266	0.0368535	4.76205
	C56:4 TAG	-0.128269	0.176732	2.50037
	C54:4 TAG	-0.128695	0.163474	2.61286
	malondialdehyde	-0.128726	0.0107517	6.53929
	C14:0 SM	-0.129477	0.00784758	6.99354
	C32:0 PC	-0.129847	0.0736001	3.76415
	trimethylamine-N-oxide	-0.131918	0.0122104	6.35575
	cotinine	-0.132991	0.125364	2.99581
	adenosine	-0.137206	0.193416	2.37022
	C54:7 TAG	-0.145321	0.0820111	3.60804
	C36:1 PC	-0.151545	0.0204158	5.61417
	C56:8 TAG	-0.154297	0.0521208	4.262
	C36:2 DAG	-0.157232	0.10354	3.27174
	glutamate	-0.160133	0.0298947	5.06396
	C36:1 DAG	-0.186144	0.0364977	4.77605
	C56:7 TAG	-0.187696	0.0780613	3.67925
	C20:3 CE	-0.190559	0.0138685	6.17205
	C58:6 TAG	-0.191912	0.0888951	3.49175
	C34:1 DAG	-0.194701	0.0607832	4.04018
	C24:1 SM	-0.201246	0.00860245	6.86104
	C18:1 SM	-0.203454	0.00061562	10.6657
	C56:6 TAG	-0.21343	0.0335932	4.89569
	C58:7 TAG	-0.222598	0.0978041	3.35396
	beta-alanine	-0.234057	0.00522329	7.58083
	C56:5 TAG	-0.263608	0.0279005	5.16356
	C18:0 SM	-0.289033	0.00244062	8.67854
	2-hydroxyglutarate	-0.304028	0.00245633	8.66928
	C58:8 TAG	-0.333839	0.0107743	6.53627
	C24:0 SM	-0.350236	0.000216136	12.1758
	kynurenine	-0.356189	0.000973465	10.0046
	N-carbamoyl-beta-alanine	-0.467195	0.00218709	8.83677
	GABA	-0.744395	7.66515e-06	16.9933
	1-methylnicotinamide	-1.72554	1.16092e-06	19.7163
