# Supplementary material for: A functional genetic screen for metabolic proteins unveils GART and the de novo purine biosynthetic pathway as novel targets for the treatment of luminal A ERα expressing primary and metastatic invasive ductal carcinoma
Source: Front Endocrinol (Lausanne). 2023 Apr 18;14:1129162. doi: 10.3389/fendo.2023.1129162 (PMC10151738; doi:10.3389/fendo.2023.1129162)
Supplement: Supplementary file 2 [file DataSheet_1.zip › Supplementary Tables/Supplementary Table 3.XLSX]

## Sheet: Reactome Pathways in MCF-7 cell
	Pathway name	found	Total	ratio	pValue	FDR	found	total	ratio
	Metabolism	9	3,641	0.24	2.11e-05	0.000274	19	2,268	0.163
	Metabolism of lipids	3	1,446	0.095	0.0627	0.0627	6	965	0.069
	Metabolism of steroids	3	331	0.022	0.00112	0.0067	4	250	0.018
	Integration of energy metabolism	1	147	0.01	0.0929	0.0929	1	66	0.005
	Regulation of cholesterol biosynthesis by SREBP (SREBF)	2	87	0.006	0.00144	0.0072	2	52	0.004
	Activation of gene expression by SREBF (SREBP)	2	71	0.005	0.000965	0.0067	2	42	0.003
	Cholesterol biosynthesis	1	77	0.005	0.0497	0.0497	2	37	0.003
	Metabolism of polyamines	1	80	0.005	0.0516	0.0516	1	17	0.001
	Fatty acyl-CoA biosynthesis	1	82	0.005	0.0529	0.0529	1	25	0.002
	Nucleotide biosynthesis	1	61	0.004	0.0396	0.0396	3	24	0.002
	Defects in vitamin and cofactor metabolism	1	42	0.003	0.0274	0.0313	1	20	0.001
	Purine ribonucleoside monophosphate biosynthesis	1	48	0.003	0.0313	0.0313	3	17	0.001
	Carnitine metabolism	1	28	0.002	0.0183	0.0313	1	9	0.001
	Reversible hydration of carbon dioxide	4	17	0.001	3.32e-10	8.96e-09	6	8	0.001
	ChREBP activates metabolic gene expression	1	9	0.001	0.00593	0.0184	1	6	0
	Defective HLCS causes multiple carboxylase deficiency	1	10	0.001	0.00658	0.0184	1	4	0
	Defects in biotin (Btn) metabolism	1	12	0.001	0.0079	0.0184	1	6	0
	Cholesterol biosynthesis via desmosterol	1	14	0.001	0.00921	0.0184	1	4	0
	Cholesterol biosynthesis via lathosterol	1	14	0.001	0.00921	0.0184	1	4	0
	Biotin transport and metabolism	1	19	0.001	0.0125	0.025	2	13	0.001

## Sheet: Reactome Pathways in Y537S cell
	Pathway name	found	Total	ratio	pValue	FDR	found	total	ratio
	Gene expression (Transcription)	4	1862	0.123	0.103	0.103	4	1013	0.073
	Neuronal System	2	490	0.032	0.0832	0.0832	4	221	0.016
	Asparagine N-linked glycosylation	2	421	0.028	0.0639	0.0639	1	144	0.01
	Transmission across Chemical Synapses	2	344	0.023	0.0445	0.0634	4	167	0.012
	Selenoamino acid metabolism	1	180	0.012	0.164	0.164	1	33	0.002
	SLC transporter disorders	1	185	0.012	0.168	0.168	1	65	0.005
	Glucose metabolism	1	140	0.009	0.13	0.13	2	50	0.004
	Gene Silencing by RNA	1	120	0.008	0.113	0.113	1	40	0.003
	Reproduction	1	123	0.008	0.115	0.115	1	24	0.002
	Transport of vitamins, nucleosides, and related molecules	1	108	0.007	0.102	0.102	1	39	0.003
	Glycolysis	1	110	0.007	0.104	0.104	1	24	0.002
	Meiosis	1	92	0.006	0.0874	0.0874	1	15	0.001
	Nucleotide biosynthesis	1	61	0.004	0.0588	0.0634	3	24	0.002
	Meiotic synapsis	1	62	0.004	0.0597	0.0634	1	6	0
	Gluconeogenesis	1	66	0.004	0.0634	0.0634	1	26	0.002
	tRNA Aminoacylation	1	68	0.004	0.0653	0.0653	9	42	0.003
	Purine ribonucleoside monophosphate biosynthesis	1	48	0.003	0.0465	0.0634	3	17	0.001
	Cytosolic tRNA aminoacylation	1	50	0.003	0.0484	0.0634	9	21	0.002
	Regulation of ornithine decarboxylase (ODC)	1	51	0.003	0.0493	0.0634	4	4	0
	Diseases associated with glycosylation precursor biosynthesis	1	37	0.002	0.036	0.0634	1	15	0.001

## Sheet: ERaneg_ERpos_Metabolomics
	Pathway name	found	Total	ratio	pValue	FDR	found	total	ratio
	Metabolism of nucleotides	7	155	0.08	0.0101	0.0603	57	141	0.019
	Transport of vitamins, nucleosides, and related molecules	4	65	0.034	0.0195	0.0975	4	39	0.005
	Purine catabolism	4	60	0.031	0.015	0.0898	14	33	0.004
	The citric acid (TCA) cycle and respiratory electron transport	4	60	0.031	0.015	0.0898	10	63	0.008
	DNA Repair	4	55	0.028	0.0112	0.067	13	155	0.021
	Purine ribonucleoside monophosphate biosynthesis	3	37	0.019	0.0211	0.106	6	16	0.002
	Translation	3	35	0.018	0.0183	0.0975	40	83	0.011
	Purine salvage	3	32	0.017	0.0144	0.0866	6	12	0.002
	Citric acid cycle (TCA cycle)	3	28	0.014	0.0101	0.0606	8	17	0.002
	Phosphate bond hydrolysis by NTPDase proteins	3	26	0.013	0.00826	0.0578	4	12	0.002
	Cell recruitment (pro-inflammatory response)	3	26	0.013	0.00826	0.0578	1	11	0.001
	Purinergic signaling in leishmaniasis infection	3	26	0.013	0.00826	0.0578	1	11	0.001
	Base-Excision Repair, AP Site Formation	2	16	0.008	0.0272	0.135	5	29	0.004
	Transport of nucleotide sugars	2	13	0.007	0.0185	0.0975	2	10	0.001
	Carnitine metabolism	2	14	0.007	0.0212	0.106	7	8	0.001
	Termination of O-glycan biosynthesis	1	2	0.001	0.0316	0.135	4	4	0.001
	Defective SLC22A5 causes systemic primary carnitine deficiency (CDSP)	1	2	0.001	0.0316	0.135	1	1	0
	Defective SLC35A1 causes congenital disorder of glycosylation 2F (CDG2F)	1	2	0.001	0.0316	0.135	1	1	0
	Defective GFPT1 causes CMSTA1	1	2	0.001	0.0316	0.135	1	1	0
	Defective SLC35A1 causes congenital disorder of glycosylation 2F (CDG2F)	1	2	0.001	0.0316	0.135	1	1	0
