# Supplementary material for: A functional genetic screen for metabolic proteins unveils GART and the de novo purine biosynthetic pathway as novel targets for the treatment of luminal A ERα expressing primary and metastatic invasive ductal carcinoma
Source: Front Endocrinol (Lausanne). 2023 Apr 18;14:1129162. doi: 10.3389/fendo.2023.1129162 (PMC10151738; doi:10.3389/fendo.2023.1129162)
Supplement: Supplementary file 2 [file DataSheet_1.zip › Supplementary Tables/Supplementary Table 4.XLSX]

## Sheet: Fig.2A
Affy ID:	212378_at	GART, PGFT, PRGS
Survival:	RFS
Auto select best cutoff:	checked
Follow up threshold:	120 months
Censore at threshold:	checked
Compute median over entire database:	false
Cutoff value used in analysis:	716
Expression range of the probe:	204 - 3725
Probe set option:	user selected probe set
Invert HR values below 1:	not checked
Restrictions
ER status - IHC:	ER negative
ER status - array:	ER negative
PR status - IHC:	all
HER2 status - array:	all
Subtype - StGallen:	all
Subtype - PAM50:	all
Lymph node status:	all
Grade:	all
TP53 status:	all
Pietenpol subtype:	all
Use earlier release of the database:	all
Use following dataset for the analysis:	all
Quality control
Remove redundant samples:	checked
Array quality control:	exclude biased arrays
Proportional hazards assumption:	checked
Cohort
Cohorts:	not selected
Results
P value:	0.2453
FDR:	1
Download plot as a PDF
Auto cutoff plot
Download p values vs. cutoff table
Upper quartile survival
Low expression cohort (months)	High expression cohort (months)
22.03	26.4

## Sheet: Fig.2B
Affy ID:	212378_at	GART, PGFT, PRGS
Survival:	RFS
Auto select best cutoff:	checked
Follow up threshold:	120 months
Censore at threshold:	checked
Compute median over entire database:	false
Cutoff value used in analysis:	722
Expression range of the probe:	177 - 2799
Probe set option:	user selected probe set
Invert HR values below 1:	not checked
Restrictions
ER status - IHC:	ER positive
ER status - array:	ER positive
PR status - IHC:	all
HER2 status - array:	all
Subtype - StGallen:	all
Subtype - PAM50:	all
Lymph node status:	all
Grade:	all
TP53 status:	all
Pietenpol subtype:	all
Use earlier release of the database:	all
Use following dataset for the analysis:	all
Quality control
Remove redundant samples:	checked
Array quality control:	exclude biased arrays
Proportional hazards assumption:	checked
Cohort
Cohorts:	not selected
Results
P value:	0.0066
FDR:	over 50%
Download plot as a PDF
Auto cutoff plot
Download p values vs. cutoff table
Upper quartile survival
Low expression cohort (months)	High expression cohort (months)
81.27	61

## Sheet: Fig. 3E
Affy ID:	212378_at	GART, PGFT, PRGS
Survival:	RFS
Auto select best cutoff:	checked
Follow up threshold:	120 months
Censore at threshold:	checked
Compute median over entire database:	false
Cutoff value used in analysis:	722
Expression range of the probe:	177 - 2799
Probe set option:	user selected probe set
Invert HR values below 1:	not checked
Restrictions
ER status - IHC:	ER positive
ER status - array:	ER positive
PR status - IHC:	all
HER2 status - array:	HER2 negative
Subtype - StGallen:	all
Subtype - PAM50:	all
Lymph node status:	all
Grade:	all
TP53 status:	all
Pietenpol subtype:	all
Use earlier release of the database:	all
Use following dataset for the analysis:	all
Quality control
Remove redundant samples:	checked
Array quality control:	exclude biased arrays
Proportional hazards assumption:	checked
Cohort
Cohorts:	not selected
Results
P value:	0.0018
FDR:	over 50%
Download plot as a PDF
Auto cutoff plot
Download p values vs. cutoff table
Upper quartile survival
Low expression cohort (months)	High expression cohort (months)
92.3	63

## Sheet: Fig. 3F
Affy ID:	212378_at	GART, PGFT, PRGS
Survival:	RFS
Auto select best cutoff:	checked
Follow up threshold:	120 months
Censore at threshold:	checked
Compute median over entire database:	false
Cutoff value used in analysis:	787
Expression range of the probe:	253 - 1627
Probe set option:	user selected probe set
Invert HR values below 1:	not checked
Restrictions
ER status - IHC:	ER positive
ER status - array:	ER positive
PR status - IHC:	all
HER2 status - array:	HER2 positive
Subtype - StGallen:	all
Subtype - PAM50:	all
Lymph node status:	all
Grade:	all
TP53 status:	all
Pietenpol subtype:	all
Use earlier release of the database:	all
Use following dataset for the analysis:	all
Quality control
Remove redundant samples:	checked
Array quality control:	exclude biased arrays
Proportional hazards assumption:	checked
Cohort
Cohorts:	not selected
Results
P value:	0.0583
FDR:	1
Download plot as a PDF
Auto cutoff plot
Download p values vs. cutoff table
Upper quartile survival
Low expression cohort (months)	High expression cohort (months)
44.5	79.41

## Sheet: Fig. 7A
Affy ID:	212378_at	GART, PGFT, PRGS
Survival:	RFS
Auto select best cutoff:	checked
Follow up threshold:	120 months
Censore at threshold:	checked
Compute median over entire database:	false
Cutoff value used in analysis:	768
Expression range of the probe:	209 - 2799
Probe set option:	user selected probe set
Invert HR values below 1:	not checked
Restrictions
ER status - IHC:	ER positive
ER status - array:	ER positive
PR status - IHC:	all
HER2 status - array:	HER2 negative
Subtype - StGallen:	all
Subtype - PAM50:	all
Lymph node status:	all
Grade:	all
TP53 status:	all
Pietenpol subtype:	all
Use earlier release of the database:	all
Use following dataset for the analysis:	all
Quality control
Remove redundant samples:	checked
Array quality control:	exclude biased arrays
Proportional hazards assumption:	checked
Cohort
Cohorts:	patients with following systemic treatment
endocrine therapy:	include
chemotherapy:	any
Results
P value:	0.001
FDR:	0.5
Download plot as a PDF
Auto cutoff plot
Download p values vs. cutoff table
Upper quartile survival
Low expression cohort (months)	High expression cohort (months)
113.5	66.5
