# Supplementary material for: A functional genetic screen for metabolic proteins unveils GART and the de novo purine biosynthetic pathway as novel targets for the treatment of luminal A ERα expressing primary and metastatic invasive ductal carcinoma
Source: Front Endocrinol (Lausanne). 2023 Apr 18;14:1129162. doi: 10.3389/fendo.2023.1129162 (PMC10151738; doi:10.3389/fendo.2023.1129162)
Supplement: Supplementary file 2 [file DataSheet_1.zip › Supplementary Tables/Supplementary Table 5.XLSX]

## Sheet: Foglio1
type	Geneexp
Tumor	739
Tumor	871
Tumor	1153
Tumor	1343
Tumor	1286
Tumor	947
Tumor	748
Tumor	504
Tumor	778
Tumor	594
Tumor	808
Tumor	598
Tumor	689
Tumor	427
Tumor	1199
Tumor	977
Tumor	806
Tumor	1261
Tumor	646
Tumor	674
Tumor	606
Tumor	488
Tumor	771
Tumor	736
Tumor	613
Tumor	747
Tumor	887
Tumor	467
Tumor	485
Tumor	550
Tumor	598
Tumor	515
Tumor	625
Tumor	755
Tumor	892
Tumor	866
Tumor	582
Tumor	1220
Tumor	617
Tumor	556
Tumor	1129
Tumor	624
Tumor	536
Tumor	729
Tumor	2153
Tumor	775
Tumor	444
Tumor	524
Tumor	658
Tumor	469
Tumor	724
Tumor	742
Tumor	687
Tumor	554
Tumor	662
Tumor	1135
Tumor	1225
Tumor	732
Tumor	521
Tumor	578
Tumor	579
Tumor	938
Tumor	586
Tumor	633
Tumor	717
Tumor	1969
Tumor	504
Tumor	966
Tumor	621
Tumor	614
Tumor	551
Tumor	648
Tumor	667
Tumor	387
Tumor	892
Tumor	700
Tumor	670
Tumor	541
Tumor	677
Tumor	1265
Tumor	626
Tumor	527
Tumor	698
Tumor	610
Tumor	669
Tumor	584
Tumor	448
Tumor	794
Tumor	566
Tumor	1137
Tumor	730
Tumor	542
Tumor	536
Tumor	1016
Tumor	523
Tumor	410
Tumor	566
Tumor	711
Tumor	715
Tumor	617
Tumor	1270
Tumor	775
Tumor	1163
Tumor	682
Tumor	624
Tumor	505
Tumor	816
Tumor	805
Tumor	696
Tumor	562
Tumor	629
Tumor	564
Tumor	604
Tumor	688
Tumor	676
Tumor	1091
Tumor	692
Tumor	689
Tumor	679
Tumor	835
Tumor	720
Tumor	672
Tumor	711
Tumor	303
Tumor	413
Tumor	484
Tumor	743
Tumor	654
Tumor	422
Tumor	645
Tumor	608
Tumor	487
Tumor	303
Tumor	550
Tumor	434
Tumor	624
Tumor	1417
Tumor	352
Tumor	237
Tumor	516
Tumor	562
Tumor	622
Tumor	482
Tumor	586
Tumor	337
Tumor	475
Tumor	624
Tumor	708
Tumor	488
Tumor	509
Tumor	533
Tumor	680
Tumor	287
Tumor	367
Tumor	845
Tumor	337
Tumor	416
Tumor	535
Tumor	421
Tumor	808
Tumor	279
Tumor	469
Tumor	580
Tumor	437
Tumor	536
Tumor	583
Tumor	329
Tumor	517
Tumor	470
Tumor	437
Tumor	512
Tumor	618
Tumor	649
Normal	500
Normal	513
Normal	973
Normal	321
Normal	499
Normal	582
Normal	470
Normal	551
Normal	641
Normal	623
Normal	428
Normal	652
Normal	402
Normal	532
Normal	394
Normal	451
Normal	474
Tumor	686
Tumor	488
Tumor	541
Tumor	546
Tumor	1625
Tumor	415
Tumor	885
Tumor	667
Tumor	1028
Tumor	466
Tumor	1629
Tumor	1449
Tumor	709
Tumor	903
Tumor	468
Tumor	663
Tumor	339
Tumor	1762
Tumor	664
Tumor	1418
Tumor	604
Tumor	715
Tumor	842
Tumor	582
Tumor	808
Tumor	552
Tumor	1361
Tumor	899
Tumor	502
Tumor	934
Tumor	622
Tumor	578
Tumor	643
Tumor	630
Tumor	1375
Tumor	825
Tumor	410
Tumor	590
Tumor	556
Tumor	942
Tumor	890
Tumor	705
Tumor	1034
Tumor	702
Tumor	394
Tumor	314
Tumor	646
Tumor	413
Tumor	474
Tumor	465
Tumor	627
Tumor	480
Tumor	438
Tumor	888
Tumor	776
Tumor	315
Tumor	783
Tumor	637
Tumor	957
Tumor	400
Tumor	620
Tumor	621
Tumor	1515
Tumor	692
Tumor	881
Tumor	705
Tumor	716
Tumor	1516
Tumor	281
Tumor	592
Tumor	814
Tumor	575
Tumor	477
Tumor	783
Tumor	414
Tumor	790
Tumor	580
Tumor	481
Tumor	656
Tumor	694
Tumor	582
Tumor	614
Tumor	619
Tumor	908
Tumor	577
Tumor	699
Tumor	416
Tumor	620
Tumor	1385
Tumor	620
Tumor	1130
Tumor	585
Tumor	394
Tumor	516
Tumor	461
Tumor	583
Tumor	676
Tumor	582
Tumor	1254
Tumor	388
Tumor	526
Tumor	834
Tumor	612
Tumor	539
Normal	384
Tumor	870
Tumor	767
Tumor	931
Tumor	670
Tumor	909
Tumor	537
Tumor	751
Tumor	1058
Tumor	752
Tumor	696
Tumor	545
Tumor	897
Tumor	666
Tumor	681
Tumor	935
Tumor	616
Tumor	804
Tumor	549
Tumor	691
Tumor	763
Tumor	636
Tumor	506
Tumor	597
Tumor	538
Tumor	478
Tumor	923
Tumor	741
Tumor	634
Tumor	504
Tumor	877
Tumor	581
Tumor	821
Tumor	1329
Tumor	599
Tumor	1291
Tumor	624
Tumor	693
Tumor	645
Tumor	705
Tumor	1044
Tumor	1580
Tumor	1725
Tumor	789
Tumor	817
Tumor	546
Tumor	1452
Tumor	940
Tumor	1348
Tumor	1289
Tumor	854
Tumor	635
Tumor	946
Tumor	427
Tumor	1077
Tumor	751
Tumor	1634
Tumor	804
Tumor	391
Tumor	520
Tumor	757
Tumor	928
Tumor	686
Tumor	297
Tumor	917
Tumor	480
Tumor	183
Tumor	426
Tumor	370
Tumor	186
Tumor	386
Tumor	1032
Tumor	969
Tumor	273
Tumor	798
Tumor	268
Tumor	690
Tumor	2120
Tumor	271
Tumor	578
Tumor	739
Tumor	315
Tumor	397
Tumor	866
Tumor	1073
Tumor	892
Tumor	649
Tumor	704
Tumor	819
Tumor	877
Tumor	1078
Tumor	376
Tumor	906
Tumor	883
Tumor	873
Tumor	607
Tumor	643
Tumor	600
Tumor	410
Tumor	671
Tumor	795
Tumor	583
Tumor	754
Tumor	365
Tumor	818
Tumor	838
Tumor	564
Tumor	486
Tumor	628
Tumor	592
Tumor	443
Tumor	365
Tumor	473
Tumor	696
Tumor	750
Tumor	671
Tumor	765
Tumor	903
Tumor	986
Tumor	583
Tumor	1075
Tumor	483
Tumor	535
Tumor	714
Tumor	786
Tumor	801
Tumor	616
Tumor	756
Tumor	520
Tumor	756
Tumor	663
Tumor	868
Tumor	473
Tumor	702
Tumor	435
Tumor	722
Tumor	1047
Tumor	812
Tumor	462
Tumor	818
Tumor	452
Tumor	1082
Tumor	759
Tumor	620
Tumor	924
Tumor	457
Tumor	652
Tumor	735
Tumor	751
Tumor	590
Tumor	716
Tumor	1007
Tumor	909
Tumor	718
Tumor	527
Tumor	883
Tumor	695
Tumor	447
Tumor	868
Tumor	634
Tumor	802
Tumor	1105
Tumor	926
Tumor	778
Tumor	769
Tumor	650
Tumor	418
Tumor	719
Tumor	794
Tumor	686
Tumor	707
Tumor	551
Tumor	589
Tumor	888
Tumor	613
Tumor	480
Tumor	619
Tumor	556
Tumor	630
Tumor	507
Tumor	598
Tumor	498
Tumor	536
Tumor	702
Tumor	622
Tumor	583
Tumor	563
Tumor	523
Tumor	712
Tumor	820
Tumor	1090
Tumor	1112
Tumor	574
Tumor	822
Tumor	621
Tumor	594
Tumor	475
Tumor	304
Tumor	737
Tumor	432
Tumor	307
Tumor	1211
Tumor	667
Tumor	913
Tumor	971
Tumor	1361
Tumor	1166
Tumor	1028
Tumor	1098
Tumor	701
Tumor	701
Tumor	895
Tumor	892
Tumor	469
Tumor	1867
Tumor	553
Tumor	931
Tumor	518
Tumor	477
Tumor	603
Tumor	945
Tumor	801
Tumor	643
Tumor	834
Tumor	705
Tumor	862
Tumor	585
Tumor	969
Tumor	1741
Tumor	718
Tumor	795
Tumor	551
Tumor	983
Tumor	716
Tumor	800
Tumor	554
Tumor	519
Tumor	767
Tumor	678
Tumor	4000
Tumor	999
Tumor	1025
Tumor	868
Tumor	470
Tumor	671
Tumor	621
Tumor	649
Tumor	674
Tumor	454
Tumor	501
Tumor	345
Tumor	631
Tumor	606
Tumor	401
Tumor	659
Tumor	578
Tumor	818
Tumor	556
Tumor	444
Tumor	823
Tumor	548
Tumor	479
Tumor	542
Tumor	745
Tumor	549
Tumor	753
Tumor	610
Tumor	737
Tumor	458
Tumor	1225
Tumor	586
Tumor	597
Tumor	881
Tumor	602
Tumor	680
Tumor	539
Tumor	1130
Tumor	609
Tumor	629
Tumor	731
Tumor	399
Tumor	793
Tumor	797
Tumor	439
Tumor	636
Tumor	368
Tumor	387
Tumor	828
Tumor	787
Tumor	550
Tumor	486
Tumor	1070
Tumor	590
Tumor	600
Tumor	838
Tumor	582
Tumor	461
Tumor	739
Tumor	837
Tumor	722
Tumor	605
Tumor	1872
Tumor	857
Tumor	501
Tumor	663
Tumor	498
Tumor	800
Tumor	717
Tumor	599
Tumor	486
Tumor	729
Tumor	527
Tumor	527
Tumor	526
Tumor	625
Tumor	1287
Tumor	630
Tumor	610
Tumor	675
Tumor	866
Tumor	765
Tumor	673
Tumor	757
Tumor	817
Tumor	601
Tumor	723
Tumor	653
Tumor	548
Tumor	842
Tumor	840
Tumor	814
Tumor	440
Tumor	658
Tumor	533
Tumor	487
Tumor	684
Tumor	491
Tumor	664
Tumor	681
Tumor	636
Tumor	785
Tumor	620
Tumor	584
Tumor	984
Tumor	1039
Tumor	567
Tumor	703
Tumor	698
Tumor	655
Tumor	866
Tumor	1934
Tumor	798
Tumor	861
Tumor	771
Tumor	901
Tumor	691
Tumor	611
Tumor	367
Tumor	650
Tumor	1034
Tumor	1159
Tumor	487
Tumor	891
Tumor	814
Tumor	911
Tumor	922
Tumor	773
Tumor	1268
Tumor	1239
Tumor	871
Tumor	1021
Tumor	1156
Tumor	903
Tumor	917
Tumor	1002
Tumor	1016
Tumor	583
Tumor	960
Tumor	1099
Tumor	1787
Tumor	754
Tumor	932
Tumor	565
Tumor	1077
Tumor	1260
Tumor	608
Tumor	1289
Tumor	645
Tumor	502
Tumor	857
Tumor	1758
Tumor	550
Tumor	832
Tumor	875
Tumor	832
Tumor	585
Tumor	889
Tumor	1917
Tumor	732
Tumor	675
Tumor	452
Tumor	574
Tumor	485
Tumor	614
Tumor	851
Tumor	789
Tumor	594
Tumor	711
Tumor	615
Tumor	784
Tumor	554
Tumor	849
Tumor	1504
Tumor	942
Tumor	2011
Tumor	755
Tumor	783
Tumor	433
Tumor	1091
Tumor	892
Tumor	716
Tumor	2713
Tumor	613
Tumor	2457
Tumor	978
Tumor	984
Tumor	1563
Tumor	1807
Tumor	2294
Tumor	1824
Tumor	1656
Tumor	1202
Tumor	1997
Tumor	1272
Tumor	2017
Tumor	1798
Tumor	1024
Tumor	780
Tumor	1153
Tumor	1051
Tumor	462
Tumor	945
Tumor	1052
Tumor	657
Tumor	920
Tumor	912
Tumor	1034
Tumor	815
Tumor	1185
Tumor	909
Tumor	1067
Tumor	981
Tumor	560
Tumor	875
Tumor	825
Tumor	1428
Tumor	1543
Tumor	810
Tumor	1020
Tumor	460
Tumor	641
Tumor	1000
Tumor	439
Tumor	1249
Tumor	407
Tumor	629
Tumor	1627
Tumor	1988
Tumor	726
Tumor	1039
Tumor	826
Tumor	1021
Tumor	641
Tumor	1375
Tumor	568
Tumor	553
Tumor	1141
Tumor	190
Tumor	829
Tumor	1066
Tumor	1883
Tumor	783
Tumor	207
Tumor	1257
Tumor	509
Tumor	537
Tumor	196
Tumor	850
Tumor	580
Tumor	952
Tumor	758
Tumor	1061
Tumor	678
Tumor	477
Tumor	338
Tumor	388
Tumor	920
Tumor	657
Tumor	1032
Tumor	625
Tumor	677
Tumor	710
Tumor	671
Tumor	850
Tumor	734
Tumor	760
Tumor	785
Tumor	504
Tumor	455
Tumor	719
Tumor	585
Tumor	719
Tumor	736
Tumor	518
Tumor	552
Tumor	625
Tumor	726
Tumor	739
Tumor	842
Tumor	832
Tumor	692
Tumor	957
Tumor	1145
Tumor	1170
Tumor	659
Tumor	892
Tumor	1051
Tumor	687
Tumor	301
Tumor	24
Tumor	548
Tumor	862
Tumor	354
Tumor	480
Tumor	125
Tumor	35
Tumor	247
Tumor	401
Tumor	250
Tumor	59
Tumor	238
Tumor	551
Tumor	176
Tumor	60
Tumor	191
Tumor	81
Tumor	196
Tumor	28
Tumor	530
Tumor	334
Tumor	172
Tumor	284
Tumor	34
Tumor	321
Tumor	214
Tumor	262
Tumor	432
Tumor	325
Tumor	106
Tumor	94
Tumor	341
Tumor	852
Tumor	44
Tumor	299
Tumor	182
Tumor	301
Tumor	299
Tumor	205
Tumor	278
Tumor	77
Tumor	387
Tumor	43
Tumor	268
Tumor	426
Tumor	85
Tumor	308
Tumor	410
Tumor	27
Tumor	202
Tumor	230
Tumor	447
Tumor	213
Tumor	889
Tumor	354
Tumor	39
Tumor	58
Tumor	206
Tumor	409
Tumor	618
Tumor	201
Tumor	186
Tumor	17
Tumor	257
Tumor	136
Tumor	286
Tumor	247
Tumor	136
Tumor	165
Tumor	184
Tumor	40
Tumor	979
Tumor	494
Tumor	24
Tumor	326
Tumor	470
Tumor	94
Tumor	217
Tumor	22
Tumor	366
Tumor	356
Tumor	355
Tumor	500
Tumor	272
Tumor	383
Tumor	37
Tumor	67
Tumor	96
Tumor	231
Tumor	55
Tumor	266
Tumor	191
Tumor	155
Tumor	111
Tumor	274
Tumor	180
Tumor	120
Tumor	88
Tumor	487
Tumor	258
Tumor	136
Tumor	262
Tumor	260
Tumor	228
Tumor	228
Tumor	143
Tumor	40
Tumor	53
Tumor	271
Tumor	45
Tumor	145
Tumor	190
Tumor	53
Tumor	186
Tumor	107
Tumor	75
Tumor	29
Tumor	235
Tumor	498
Tumor	42
Tumor	333
Tumor	273
Tumor	72
Tumor	188
Tumor	391
Tumor	14
Tumor	234
Tumor	334
Tumor	520
Tumor	400
Tumor	421
Tumor	457
Tumor	208
Tumor	321
Tumor	422
Tumor	219
Tumor	68
Tumor	331
Tumor	130
Tumor	39
Tumor	310
Tumor	378
Tumor	53
Tumor	451
Tumor	43
Tumor	267
Tumor	449
Tumor	117
Tumor	423
Tumor	205
Tumor	136
Tumor	405
Tumor	58
Tumor	221
Tumor	135
Tumor	502
Tumor	569
Tumor	649
Tumor	580
Tumor	862
Tumor	916
Tumor	533
Tumor	459
Tumor	505
Tumor	511
Tumor	805
Tumor	572
Tumor	679
Tumor	654
Tumor	749
Tumor	689
Tumor	619
Tumor	536
Tumor	800
Tumor	669
Tumor	680
Tumor	608
Tumor	749
Tumor	815
Tumor	831
Tumor	722
Tumor	579
Tumor	681
Tumor	874
Tumor	686
Tumor	615
Tumor	558
Tumor	1058
Tumor	781
Tumor	657
Tumor	516
Tumor	950
Tumor	984
Tumor	855
Tumor	807
Tumor	592
Tumor	744
Tumor	851
Tumor	817
Tumor	746
Tumor	717
Tumor	568
Tumor	718
Tumor	523
Tumor	644
Tumor	302
Tumor	292
Tumor	466
Tumor	680
Tumor	657
Tumor	842
Tumor	963
Tumor	882
Tumor	1276
Tumor	1053
Tumor	801
Tumor	932
Tumor	772
Tumor	835
Tumor	889
Tumor	828
Tumor	617
Tumor	765
Tumor	1299
Tumor	736
Tumor	798
Tumor	688
Tumor	1136
Tumor	1262
Tumor	737
Tumor	708
Tumor	803
Tumor	589
Tumor	640
Tumor	519
Tumor	888
Tumor	1002
Tumor	880
Tumor	1321
Tumor	784
Tumor	1043
Tumor	764
Tumor	604
Tumor	770
Tumor	812
Tumor	827
Tumor	685
Tumor	778
Tumor	679
Tumor	804
Tumor	728
Tumor	838
Tumor	1103
Tumor	1120
Tumor	998
Tumor	634
Tumor	776
Tumor	771
Tumor	556
Tumor	855
Tumor	715
Tumor	777
Tumor	740
Tumor	554
Tumor	356
Tumor	722
Tumor	610
Tumor	719
Tumor	588
Tumor	677
Tumor	688
Tumor	413
Tumor	508
Tumor	718
Tumor	536
Tumor	361
Tumor	625
Tumor	682
Tumor	613
Tumor	596
Tumor	416
Tumor	521
Tumor	347
Tumor	987
Tumor	409
Tumor	378
Tumor	451
Tumor	496
Tumor	461
Tumor	273
Tumor	274
Tumor	458
Tumor	364
Tumor	829
Tumor	418
Tumor	393
Tumor	616
Tumor	354
Tumor	395
Tumor	1008
Tumor	311
Tumor	601
Tumor	427
Tumor	517
Tumor	516
Tumor	310
Tumor	590
Tumor	346
Normal	350
Normal	191
Tumor	476
Normal	1108
Normal	813
Tumor	721
Normal	323
Normal	1071
Tumor	1043
Normal	518
Normal	836
Tumor	2408
Normal	515
Normal	540
Tumor	565
Normal	1263
Normal	1397
Tumor	1689
Normal	876
Normal	258
Tumor	909
Normal	1183
Normal	816
Tumor	1007
Normal	902
Normal	861
Tumor	673
Normal	1062
Normal	1296
Tumor	1406
Tumor	828
Tumor	2084
Tumor	639
Tumor	915
Tumor	1293
Tumor	548
Tumor	1308
Tumor	1096
Tumor	841
Tumor	742
Tumor	2190
Tumor	911
Tumor	1464
Tumor	452
Tumor	1398
Tumor	692
Tumor	907
Tumor	771
Tumor	1369
Tumor	727
Tumor	863
Tumor	2033
Tumor	951
Tumor	1040
Tumor	625
Tumor	669
Tumor	526
Tumor	563
Tumor	1095
Tumor	812
Tumor	544
Tumor	544
Tumor	696
Tumor	919
Tumor	920
Tumor	1407
Tumor	512
Tumor	761
Tumor	876
Tumor	913
Tumor	719
Tumor	524
Tumor	379
Tumor	1724
Tumor	769
Tumor	670
Tumor	890
Tumor	687
Tumor	327
Tumor	532
Tumor	288
Tumor	827
Tumor	565
Tumor	333
Tumor	374
Tumor	365
Tumor	685
Tumor	659
Tumor	389
Tumor	357
Tumor	358
Tumor	454
Tumor	1192
Tumor	1176
Tumor	903
Tumor	382
Tumor	1122
Tumor	572
Tumor	351
Tumor	451
Tumor	886
Tumor	390
Tumor	365
Tumor	416
Tumor	1053
Tumor	418
Tumor	964
Tumor	524
Tumor	521
Tumor	736
Tumor	454
Tumor	620
Tumor	588
Tumor	432
Tumor	711
Tumor	510
Tumor	624
Tumor	454
Tumor	763
Tumor	550
Tumor	751
Tumor	717
Tumor	526
Tumor	676
Tumor	546
Tumor	559
Tumor	650
Tumor	790
Tumor	711
Tumor	462
Tumor	515
Tumor	385
Tumor	809
Tumor	365
Tumor	595
Tumor	732
Tumor	503
Tumor	527
Tumor	388
Tumor	569
Tumor	546
Tumor	436
Tumor	557
Tumor	349
Tumor	612
Tumor	461
Tumor	1024
Tumor	584
Tumor	693
Tumor	974
Tumor	1374
Tumor	1129
Tumor	885
Tumor	557
Tumor	1103
Tumor	474
Tumor	1630
Tumor	909
Tumor	521
Tumor	437
Tumor	573
Tumor	484
Tumor	670
Tumor	1049
Tumor	792
Tumor	542
Tumor	533
Tumor	790
Tumor	701
Tumor	653
Tumor	1269
Tumor	559
Tumor	794
Tumor	909
Tumor	671
Tumor	775
Tumor	514
Tumor	521
Tumor	829
Tumor	489
Tumor	341
Tumor	522
Tumor	888
Tumor	346
Tumor	775
Tumor	971
Tumor	532
Tumor	652
Tumor	512
Tumor	1071
Tumor	346
Tumor	436
Tumor	1811
Tumor	373
Tumor	384
Tumor	941
Tumor	1146
Tumor	523
Tumor	805
Tumor	481
Tumor	729
Tumor	359
Tumor	673
Tumor	392
Tumor	653
Tumor	1123
Tumor	504
Tumor	927
Tumor	657
Tumor	596
Tumor	530
Tumor	626
Tumor	1053
Tumor	672
Tumor	707
Tumor	650
Tumor	675
Tumor	504
Tumor	526
Tumor	523
Tumor	856
Tumor	791
Tumor	658
Tumor	1013
Tumor	1361
Tumor	697
Tumor	452
Tumor	619
Tumor	1099
Tumor	1080
Tumor	864
Tumor	562
Tumor	686
Tumor	480
Tumor	624
Tumor	681
Tumor	320
Tumor	415
Tumor	775
Tumor	1072
Tumor	341
Tumor	528
Tumor	605
Tumor	611
Tumor	597
Tumor	807
Tumor	669
Tumor	437
Tumor	297
Tumor	832
Tumor	809
Tumor	430
Tumor	761
Tumor	456
Tumor	582
Tumor	676
Tumor	580
Tumor	629
Tumor	549
Tumor	961
Tumor	445
Tumor	997
Tumor	877
Tumor	612
Tumor	934
Tumor	543
Tumor	1416
Tumor	727
Tumor	535
Tumor	311
Tumor	498
Tumor	833
Tumor	823
Tumor	820
Tumor	623
Tumor	545
Tumor	702
Tumor	470
Tumor	1137
Tumor	429
Tumor	164
Tumor	729
Tumor	738
Tumor	1055
Tumor	1032
Tumor	522
Tumor	3073
Tumor	617
Tumor	445
Tumor	861
Tumor	951
Tumor	550
Tumor	545
Tumor	968
Tumor	1097
Tumor	1022
Tumor	911
Tumor	409
Tumor	591
Tumor	1204
Tumor	768
Tumor	769
Tumor	543
Tumor	247
Tumor	405
Tumor	645
Tumor	871
Tumor	659
Tumor	401
Tumor	867
Tumor	402
Tumor	808
Tumor	398
Tumor	680
Tumor	389
Tumor	717
Tumor	1339
Tumor	624
Tumor	839
Tumor	734
Normal	399
Tumor	1135
Tumor	309
Normal	464
Tumor	616
Tumor	736
Tumor	1222
Tumor	1725
Tumor	757
Tumor	827
Tumor	463
Tumor	1405
Tumor	616
Tumor	1175
Tumor	602
Tumor	1066
Tumor	791
Tumor	727
Tumor	647
Tumor	1090
Tumor	704
Tumor	927
Tumor	674
Tumor	726
Tumor	836
Tumor	549
Tumor	626
Tumor	808
Tumor	897
Tumor	1206
Tumor	531
Tumor	466
Tumor	484
Tumor	1717
Tumor	783
Tumor	574
Tumor	705
Tumor	984
Tumor	356
Tumor	645
Tumor	996
Tumor	935
Tumor	477
Tumor	888
Tumor	576
Tumor	1289
Tumor	908
Tumor	641
Tumor	791
Tumor	1266
Tumor	693
Tumor	484
Tumor	675
Tumor	496
Tumor	944
Tumor	1037
Tumor	733
Tumor	1306
Tumor	585
Tumor	759
Tumor	588
Tumor	527
Tumor	827
Tumor	1196
Tumor	1190
Tumor	947
Tumor	791
Tumor	555
Tumor	633
Tumor	434
Tumor	504
Tumor	493
Tumor	462
Tumor	927
Tumor	1923
Tumor	696
Tumor	1013
Tumor	681
Tumor	665
Tumor	743
Tumor	506
Tumor	800
Tumor	518
Tumor	1502
Tumor	617
Tumor	792
Tumor	1142
Tumor	673
Tumor	909
Tumor	627
Tumor	748
Tumor	436
Tumor	681
Tumor	709
Tumor	826
Tumor	855
Tumor	525
Tumor	777
Tumor	1444
Tumor	863
Tumor	967
Tumor	393
Tumor	703
Tumor	739
Tumor	769
Tumor	1172
Tumor	663
Tumor	484
Tumor	808
Tumor	541
Tumor	696
Tumor	627
Tumor	730
Tumor	746
Tumor	889
Tumor	830
Tumor	773
Tumor	550
Tumor	532
Tumor	938
Tumor	703
Tumor	406
Tumor	754
Tumor	1108
Tumor	570
Tumor	901
Tumor	592
Tumor	629
Tumor	777
Tumor	390
Tumor	398
Tumor	683
Tumor	2500
Tumor	993
Tumor	768
Tumor	563
Tumor	379
Tumor	825
Tumor	974
Tumor	685
Tumor	549
Tumor	1211
Tumor	910
Tumor	869
Tumor	768
Tumor	802
Tumor	714
Tumor	462
Tumor	749
Tumor	412
Tumor	709
Tumor	723
Tumor	784
Tumor	450
Tumor	989
Tumor	965
Tumor	623
Tumor	768
Tumor	1003
Tumor	318
Tumor	732
Tumor	573
Tumor	580
Tumor	488
Tumor	754
Tumor	641
Tumor	793
Tumor	869
Tumor	770
Tumor	693
Tumor	659
Tumor	453
Tumor	839
Tumor	611
Tumor	709
Tumor	743
Tumor	926
Tumor	559
Tumor	780
Tumor	644
Tumor	685
Tumor	661
Tumor	507
Tumor	995
Tumor	522
Tumor	882
Tumor	812
Tumor	666
Tumor	1666
Tumor	599
Tumor	818
Tumor	531
Tumor	651
Tumor	935
Tumor	623
Tumor	1473
Tumor	397
Tumor	622
Tumor	1490
Tumor	1781
Tumor	737
Tumor	605
Tumor	1749
Normal	374
Tumor	763
Normal	225
Tumor	414
Normal	386
Tumor	603
Tumor	1078
Tumor	744
Tumor	872
Tumor	758
Tumor	2535
Tumor	657
Tumor	546
Tumor	870
Tumor	772
Tumor	1302
Tumor	1268
Tumor	1051
Tumor	519
Tumor	1292
Tumor	634
Tumor	611
Tumor	496
Tumor	634
Tumor	897
Tumor	660
Tumor	568
Tumor	931
Tumor	443
Tumor	791
Tumor	471
Tumor	807
Tumor	765
Tumor	531
Tumor	442
Tumor	559
Tumor	629
Tumor	513
Tumor	1027
Tumor	1380
Tumor	1052
Tumor	607
Tumor	1406
Tumor	623
Tumor	773
Tumor	498
Tumor	602
Tumor	1622
Tumor	689
Tumor	846
Tumor	506
Tumor	1001
Tumor	793
Tumor	992
Tumor	791
Tumor	775
Tumor	853
Tumor	616
Tumor	634
Tumor	669
Tumor	784
Tumor	800
Tumor	493
Tumor	543
Tumor	490
Tumor	507
Tumor	787
Tumor	1347
Tumor	600
Tumor	659
Tumor	577
Tumor	1049
Tumor	918
Tumor	1231
Tumor	744
Tumor	512
Tumor	769
Tumor	511
Tumor	571
Tumor	628
Tumor	1018
Tumor	593
Tumor	813
Tumor	686
Tumor	1923
Tumor	649
Tumor	595
Tumor	1316
Tumor	1153
Tumor	961
Tumor	450
Tumor	1136
Tumor	627
Tumor	1032
Tumor	856
Tumor	739
Tumor	794
Tumor	515
Tumor	1106
Tumor	685
Tumor	1045
Tumor	696
Tumor	707
Tumor	880
Tumor	706
Tumor	473
Tumor	1007
Tumor	865
Tumor	1294
Tumor	905
Tumor	679
Tumor	679
Tumor	612
Tumor	1003
Tumor	537
Tumor	424
Tumor	610
Tumor	516
Tumor	1115
Tumor	657
Tumor	498
Tumor	880
Tumor	854
Tumor	736
Tumor	1214
Tumor	643
Tumor	743
Tumor	611
Tumor	510
Tumor	896
Tumor	1489
Tumor	672
Tumor	611
Tumor	668
Tumor	116
Normal	200
Tumor	1832
Tumor	2706
Tumor	554
Tumor	666
Tumor	1671
Tumor	978
Tumor	1320
Tumor	620
Tumor	731
Tumor	672
Tumor	547
Tumor	1085
Tumor	640
Tumor	721
Tumor	644
Tumor	419
Tumor	1354
Tumor	1025
Tumor	1438
Tumor	1125
Tumor	1922
Tumor	573
Tumor	1044
Tumor	1605
Tumor	1112
Tumor	1674
Tumor	664
Tumor	1013
Tumor	864
Tumor	1213
Tumor	711
Tumor	618
Tumor	848
Tumor	2104
Tumor	1897
Tumor	1487
Tumor	549
Tumor	967
Tumor	978
Tumor	1262
Tumor	822
Tumor	1370
Tumor	778
Tumor	1019
Tumor	750
Tumor	1536
Tumor	760
Tumor	2819
Tumor	1003
Tumor	1587
Tumor	832
Tumor	1039
Tumor	1043
Tumor	1548
Tumor	2323
Tumor	2063
Tumor	704
Tumor	965
Tumor	3267
Tumor	1115
Tumor	1536
Tumor	546
Tumor	1644
Tumor	953
Tumor	987
Tumor	1413
Tumor	355
Tumor	1109
Tumor	1195
Tumor	652
Tumor	2907
Tumor	863
Tumor	1012
Tumor	638
Tumor	1325
Tumor	845
Tumor	1738
Tumor	1015
Tumor	754
Tumor	825
Tumor	1335
Tumor	2003
Tumor	900
Tumor	1241
Tumor	1116
Tumor	1163
Tumor	1113
Tumor	2220
Tumor	1343
Tumor	1063
Tumor	1206
Tumor	686
Tumor	657
Tumor	2559
Tumor	1745
Tumor	983
Tumor	2173
Tumor	957
Tumor	3179
Tumor	1001
Tumor	795
Tumor	1273
Tumor	762
Tumor	3260
Tumor	810
Tumor	2426
Tumor	1259
Tumor	894
Tumor	964
Tumor	3436
Tumor	1128
Tumor	1097
Tumor	1867
Tumor	3613
Tumor	3537
Tumor	839
Tumor	1283
Tumor	1334
Tumor	871
Tumor	980
Tumor	582
Tumor	2024
Tumor	708
Tumor	1176
Tumor	2787
Tumor	1957
Tumor	1909
Tumor	981
Tumor	509
Tumor	2052
Tumor	1371
Tumor	1947
Tumor	2845
Tumor	600
Tumor	2092
Tumor	684
Tumor	1507
Tumor	506
Tumor	840
Tumor	1109
Tumor	651
Tumor	2485
Tumor	1070
Tumor	1386
Tumor	2285
Tumor	1524
Tumor	1260
Tumor	1583
Tumor	729
Tumor	565
Tumor	826
Tumor	658
Tumor	1643
Tumor	462
Tumor	802
Tumor	2186
Tumor	1271
Tumor	823
Tumor	1510
Tumor	398
Tumor	750
Tumor	3299
Tumor	635
Tumor	958
Tumor	740
Tumor	1304
Tumor	1809
Tumor	721
Tumor	716
Tumor	636
Tumor	1111
Tumor	5043
Tumor	921
Tumor	816
Tumor	2033
Tumor	653
Tumor	1395
Tumor	1670
Tumor	2015
Tumor	866
Tumor	1171
Tumor	2302
Tumor	522
Tumor	2453
Tumor	1107
Tumor	652
Tumor	676
Tumor	1259
Tumor	2145
Tumor	2167
Tumor	768
Tumor	916
Tumor	3022
Tumor	1940
Tumor	729
Tumor	2296
Tumor	735
Tumor	793
Tumor	410
Tumor	550
Tumor	605
Tumor	539
Tumor	565
Tumor	667
Tumor	749
Tumor	1557
Tumor	628
Tumor	812
Tumor	737
[truncated: 5,812 more rows]
