# Supplementary material for: A functional genetic screen for metabolic proteins unveils GART and the de novo purine biosynthetic pathway as novel targets for the treatment of luminal A ERα expressing primary and metastatic invasive ductal carcinoma
Source: Front Endocrinol (Lausanne). 2023 Apr 18;14:1129162. doi: 10.3389/fendo.2023.1129162 (PMC10151738; doi:10.3389/fendo.2023.1129162)
Supplement: Supplementary file 2 [file DataSheet_1.zip › Supplementary Tables/Supplementary Table 7.XLSX]

## Sheet: Foglio1
Sample Id	Cancer Type Detailed	GART: mRNA expression (microarray)
MB-0308	Breast	6.87806
MB-0318	Breast	6.81426
MB-0613	Breast	6.90837
MB-0620	Breast	7.15236
MB-0655	Breast	7.01403
MB-0659	Breast	6.91357
MB-3303	Breast	7.44912
MB-3506	Breast	6.75885
MB-3797	Breast	6.6609
MB-5477	Breast	7.16088
MB-6029	Breast	6.39986
MB-6047	Breast	6.47553
MB-6212	Breast	7.09032
MB-6284	Breast	6.98882
MB-7000	Breast	6.36205
MB-7030	Breast	6.99444
MB-7235	Breast	6.66418
MB-0000	Breast Invasive Ductal Carcinoma	7.30352
MB-0002	Breast Invasive Ductal Carcinoma	7.07622
MB-0005	Breast Invasive Ductal Carcinoma	6.77931
MB-0010	Breast Invasive Ductal Carcinoma	6.90182
MB-0014	Breast Invasive Ductal Carcinoma	6.68511
MB-0028	Breast Invasive Ductal Carcinoma	7.13256
MB-0036	Breast Invasive Ductal Carcinoma	6.76733
MB-0039	Breast Invasive Ductal Carcinoma	6.25575
MB-0045	Breast Invasive Ductal Carcinoma	7.46816
MB-0046	Breast Invasive Ductal Carcinoma	6.85998
MB-0048	Breast Invasive Ductal Carcinoma	6.88037
MB-0053	Breast Invasive Ductal Carcinoma	6.78492
MB-0054	Breast Invasive Ductal Carcinoma	7.07757
MB-0060	Breast Invasive Ductal Carcinoma	7.65308
MB-0062	Breast Invasive Ductal Carcinoma	7.52918
MB-0064	Breast Invasive Ductal Carcinoma	6.8412
MB-0066	Breast Invasive Ductal Carcinoma	6.80789
MB-0068	Breast Invasive Ductal Carcinoma	7.17411
MB-0079	Breast Invasive Ductal Carcinoma	8.60631
MB-0081	Breast Invasive Ductal Carcinoma	6.95215
MB-0095	Breast Invasive Ductal Carcinoma	6.92191
MB-0097	Breast Invasive Ductal Carcinoma	7.21919
MB-0100	Breast Invasive Ductal Carcinoma	7.42019
MB-0106	Breast Invasive Ductal Carcinoma	6.75688
MB-0107	Breast Invasive Ductal Carcinoma	7.61353
MB-0108	Breast Invasive Ductal Carcinoma	6.51463
MB-0109	Breast Invasive Ductal Carcinoma	6.94505
MB-0111	Breast Invasive Ductal Carcinoma	6.58902
MB-0113	Breast Invasive Ductal Carcinoma	6.6538
MB-0114	Breast Invasive Ductal Carcinoma	6.83441
MB-0115	Breast Invasive Ductal Carcinoma	7.91538
MB-0119	Breast Invasive Ductal Carcinoma	6.95251
MB-0120	Breast Invasive Ductal Carcinoma	7.05729
MB-0121	Breast Invasive Ductal Carcinoma	7.23909
MB-0122	Breast Invasive Ductal Carcinoma	7.46825
MB-0123	Breast Invasive Ductal Carcinoma	7.4652
MB-0126	Breast Invasive Ductal Carcinoma	7.21184
MB-0127	Breast Invasive Ductal Carcinoma	6.82682
MB-0128	Breast Invasive Ductal Carcinoma	6.93801
MB-0129	Breast Invasive Ductal Carcinoma	6.99121
MB-0130	Breast Invasive Ductal Carcinoma	6.6154
MB-0131	Breast Invasive Ductal Carcinoma	7.2651
MB-0134	Breast Invasive Ductal Carcinoma	7.07675
MB-0135	Breast Invasive Ductal Carcinoma	7.1521
MB-0136	Breast Invasive Ductal Carcinoma	6.85265
MB-0138	Breast Invasive Ductal Carcinoma	6.79936
MB-0140	Breast Invasive Ductal Carcinoma	7.1343
MB-0143	Breast Invasive Ductal Carcinoma	7.17605
MB-0144	Breast Invasive Ductal Carcinoma	6.85109
MB-0146	Breast Invasive Ductal Carcinoma	7.11651
MB-0148	Breast Invasive Ductal Carcinoma	7.3884
MB-0149	Breast Invasive Ductal Carcinoma	8.23568
MB-0150	Breast Invasive Ductal Carcinoma	7.94484
MB-0151	Breast Invasive Ductal Carcinoma	6.8422
MB-0152	Breast Invasive Ductal Carcinoma	7.49703
MB-0154	Breast Invasive Ductal Carcinoma	6.93533
MB-0155	Breast Invasive Ductal Carcinoma	6.53055
MB-0157	Breast Invasive Ductal Carcinoma	6.77171
MB-0163	Breast Invasive Ductal Carcinoma	7.78906
MB-0164	Breast Invasive Ductal Carcinoma	7.5608
MB-0165	Breast Invasive Ductal Carcinoma	6.51669
MB-0166	Breast Invasive Ductal Carcinoma	7.03339
MB-0167	Breast Invasive Ductal Carcinoma	6.27901
MB-0168	Breast Invasive Ductal Carcinoma	6.9578
MB-0170	Breast Invasive Ductal Carcinoma	6.82108
MB-0172	Breast Invasive Ductal Carcinoma	7.42472
MB-0173	Breast Invasive Ductal Carcinoma	7.15426
MB-0174	Breast Invasive Ductal Carcinoma	6.77482
MB-0175	Breast Invasive Ductal Carcinoma	6.85265
MB-0176	Breast Invasive Ductal Carcinoma	6.72687
MB-0178	Breast Invasive Ductal Carcinoma	7.12922
MB-0179	Breast Invasive Ductal Carcinoma	6.94031
MB-0180	Breast Invasive Ductal Carcinoma	6.65883
MB-0181	Breast Invasive Ductal Carcinoma	6.95832
MB-0189	Breast Invasive Ductal Carcinoma	6.93103
MB-0191	Breast Invasive Ductal Carcinoma	7.58948
MB-0193	Breast Invasive Ductal Carcinoma	7.35976
MB-0194	Breast Invasive Ductal Carcinoma	6.7516
MB-0195	Breast Invasive Ductal Carcinoma	7.65549
MB-0197	Breast Invasive Ductal Carcinoma	7.30507
MB-0198	Breast Invasive Ductal Carcinoma	7.12308
MB-0200	Breast Invasive Ductal Carcinoma	8.23817
MB-0201	Breast Invasive Ductal Carcinoma	6.87054
MB-0202	Breast Invasive Ductal Carcinoma	7.15762
MB-0203	Breast Invasive Ductal Carcinoma	6.93537
MB-0204	Breast Invasive Ductal Carcinoma	6.61064
MB-0206	Breast Invasive Ductal Carcinoma	7.71097
MB-0209	Breast Invasive Ductal Carcinoma	7.02993
MB-0211	Breast Invasive Ductal Carcinoma	7.20778
MB-0214	Breast Invasive Ductal Carcinoma	7.7524
MB-0218	Breast Invasive Ductal Carcinoma	7.03922
MB-0220	Breast Invasive Ductal Carcinoma	7.16441
MB-0221	Breast Invasive Ductal Carcinoma	7.33525
MB-0223	Breast Invasive Ductal Carcinoma	6.78392
MB-0224	Breast Invasive Ductal Carcinoma	7.14412
MB-0225	Breast Invasive Ductal Carcinoma	6.75326
MB-0226	Breast Invasive Ductal Carcinoma	6.68802
MB-0227	Breast Invasive Ductal Carcinoma	6.94781
MB-0230	Breast Invasive Ductal Carcinoma	7.47176
MB-0232	Breast Invasive Ductal Carcinoma	7.34557
MB-0233	Breast Invasive Ductal Carcinoma	6.88577
MB-0235	Breast Invasive Ductal Carcinoma	6.97203
MB-0236	Breast Invasive Ductal Carcinoma	7.255
MB-0238	Breast Invasive Ductal Carcinoma	7.24685
MB-0241	Breast Invasive Ductal Carcinoma	7.17369
MB-0242	Breast Invasive Ductal Carcinoma	7.20778
MB-0243	Breast Invasive Ductal Carcinoma	6.93183
MB-0244	Breast Invasive Ductal Carcinoma	6.81426
MB-0247	Breast Invasive Ductal Carcinoma	6.9114
MB-0248	Breast Invasive Ductal Carcinoma	7.1384
MB-0249	Breast Invasive Ductal Carcinoma	7.2408
MB-0253	Breast Invasive Ductal Carcinoma	6.84924
MB-0256	Breast Invasive Ductal Carcinoma	6.95898
MB-0257	Breast Invasive Ductal Carcinoma	6.83421
MB-0258	Breast Invasive Ductal Carcinoma	7.45995
MB-0259	Breast Invasive Ductal Carcinoma	7.5245
MB-0260	Breast Invasive Ductal Carcinoma	7.03672
MB-0261	Breast Invasive Ductal Carcinoma	6.87749
MB-0262	Breast Invasive Ductal Carcinoma	6.95937
MB-0264	Breast Invasive Ductal Carcinoma	7.244
MB-0265	Breast Invasive Ductal Carcinoma	6.9474
MB-0268	Breast Invasive Ductal Carcinoma	6.8249
MB-0269	Breast Invasive Ductal Carcinoma	7.26787
MB-0270	Breast Invasive Ductal Carcinoma	7.94404
MB-0272	Breast Invasive Ductal Carcinoma	7.13724
MB-0273	Breast Invasive Ductal Carcinoma	7.17298
MB-0275	Breast Invasive Ductal Carcinoma	7.04365
MB-0278	Breast Invasive Ductal Carcinoma	8.02057
MB-0280	Breast Invasive Ductal Carcinoma	6.53232
MB-0284	Breast Invasive Ductal Carcinoma	7.63373
MB-0285	Breast Invasive Ductal Carcinoma	7.18111
MB-0286	Breast Invasive Ductal Carcinoma	6.91596
MB-0287	Breast Invasive Ductal Carcinoma	7.50249
MB-0288	Breast Invasive Ductal Carcinoma	6.94387
MB-0289	Breast Invasive Ductal Carcinoma	7.31002
MB-0290	Breast Invasive Ductal Carcinoma	7.29398
MB-0291	Breast Invasive Ductal Carcinoma	6.94961
MB-0292	Breast Invasive Ductal Carcinoma	6.92948
MB-0293	Breast Invasive Ductal Carcinoma	6.82833
MB-0294	Breast Invasive Ductal Carcinoma	6.01964
MB-0295	Breast Invasive Ductal Carcinoma	7.31167
MB-0301	Breast Invasive Ductal Carcinoma	6.64837
MB-0303	Breast Invasive Ductal Carcinoma	7.94302
MB-0304	Breast Invasive Ductal Carcinoma	6.78492
MB-0305	Breast Invasive Ductal Carcinoma	6.67907
MB-0306	Breast Invasive Ductal Carcinoma	7.43494
MB-0307	Breast Invasive Ductal Carcinoma	6.75724
MB-0309	Breast Invasive Ductal Carcinoma	6.60077
MB-0310	Breast Invasive Ductal Carcinoma	6.54605
MB-0311	Breast Invasive Ductal Carcinoma	6.69935
MB-0313	Breast Invasive Ductal Carcinoma	8.35638
MB-0314	Breast Invasive Ductal Carcinoma	7.87021
MB-0315	Breast Invasive Ductal Carcinoma	6.96062
MB-0316	Breast Invasive Ductal Carcinoma	7.6427
MB-0317	Breast Invasive Ductal Carcinoma	6.93236
MB-0321	Breast Invasive Ductal Carcinoma	6.92336
MB-0322	Breast Invasive Ductal Carcinoma	6.87879
MB-0324	Breast Invasive Ductal Carcinoma	7.25133
MB-0325	Breast Invasive Ductal Carcinoma	8.23899
MB-0336	Breast Invasive Ductal Carcinoma	7.24529
MB-0340	Breast Invasive Ductal Carcinoma	8.72995
MB-0343	Breast Invasive Ductal Carcinoma	6.83441
MB-0345	Breast Invasive Ductal Carcinoma	7.2916
MB-0346	Breast Invasive Ductal Carcinoma	7.47319
MB-0348	Breast Invasive Ductal Carcinoma	6.80151
MB-0349	Breast Invasive Ductal Carcinoma	7.57335
MB-0350	Breast Invasive Ductal Carcinoma	8.37003
MB-0352	Breast Invasive Ductal Carcinoma	7.04044
MB-0353	Breast Invasive Ductal Carcinoma	7.19614
MB-0354	Breast Invasive Ductal Carcinoma	7.53199
MB-0356	Breast Invasive Ductal Carcinoma	6.5076
MB-0358	Breast Invasive Ductal Carcinoma	7.21527
MB-0359	Breast Invasive Ductal Carcinoma	6.75652
MB-0360	Breast Invasive Ductal Carcinoma	7.32598
MB-0361	Breast Invasive Ductal Carcinoma	7.2783
MB-0362	Breast Invasive Ductal Carcinoma	6.70423
MB-0364	Breast Invasive Ductal Carcinoma	7.16488
MB-0368	Breast Invasive Ductal Carcinoma	7.35223
MB-0370	Breast Invasive Ductal Carcinoma	7.02595
MB-0371	Breast Invasive Ductal Carcinoma	6.4993
MB-0372	Breast Invasive Ductal Carcinoma	7.95657
MB-0373	Breast Invasive Ductal Carcinoma	7.25504
MB-0374	Breast Invasive Ductal Carcinoma	6.97781
MB-0375	Breast Invasive Ductal Carcinoma	7.28737
MB-0377	Breast Invasive Ductal Carcinoma	6.90475
MB-0378	Breast Invasive Ductal Carcinoma	7.43058
MB-0379	Breast Invasive Ductal Carcinoma	7.18069
MB-0380	Breast Invasive Ductal Carcinoma	7.85147
MB-0381	Breast Invasive Ductal Carcinoma	6.88189
MB-0382	Breast Invasive Ductal Carcinoma	6.87364
MB-0383	Breast Invasive Ductal Carcinoma	7.03962
MB-0384	Breast Invasive Ductal Carcinoma	7.01856
MB-0385	Breast Invasive Ductal Carcinoma	7.24003
MB-0386	Breast Invasive Ductal Carcinoma	7.49518
MB-0388	Breast Invasive Ductal Carcinoma	6.77299
MB-0389	Breast Invasive Ductal Carcinoma	6.78685
MB-0391	Breast Invasive Ductal Carcinoma	6.93801
MB-0392	Breast Invasive Ductal Carcinoma	7.10899
MB-0393	Breast Invasive Ductal Carcinoma	7.08133
MB-0395	Breast Invasive Ductal Carcinoma	7.46423
MB-0396	Breast Invasive Ductal Carcinoma	7.98532
MB-0397	Breast Invasive Ductal Carcinoma	7.66454
MB-0398	Breast Invasive Ductal Carcinoma	6.47806
MB-0399	Breast Invasive Ductal Carcinoma	6.95376
MB-0400	Breast Invasive Ductal Carcinoma	8.05798
MB-0401	Breast Invasive Ductal Carcinoma	7.38138
MB-0402	Breast Invasive Ductal Carcinoma	6.99324
MB-0404	Breast Invasive Ductal Carcinoma	7.66871
MB-0406	Breast Invasive Ductal Carcinoma	6.97238
MB-0412	Breast Invasive Ductal Carcinoma	7.13549
MB-0413	Breast Invasive Ductal Carcinoma	6.80641
MB-0414	Breast Invasive Ductal Carcinoma	8.2949
MB-0417	Breast Invasive Ductal Carcinoma	6.54202
MB-0418	Breast Invasive Ductal Carcinoma	6.7778
MB-0419	Breast Invasive Ductal Carcinoma	6.65989
MB-0420	Breast Invasive Ductal Carcinoma	7.36338
MB-0421	Breast Invasive Ductal Carcinoma	7.02947
MB-0422	Breast Invasive Ductal Carcinoma	6.60523
MB-0424	Breast Invasive Ductal Carcinoma	6.85621
MB-0425	Breast Invasive Ductal Carcinoma	7.09454
MB-0426	Breast Invasive Ductal Carcinoma	6.98669
MB-0428	Breast Invasive Ductal Carcinoma	7.0788
MB-0434	Breast Invasive Ductal Carcinoma	6.79885
MB-0436	Breast Invasive Ductal Carcinoma	7.44395
MB-0438	Breast Invasive Ductal Carcinoma	6.83998
MB-0440	Breast Invasive Ductal Carcinoma	7.28304
MB-0442	Breast Invasive Ductal Carcinoma	6.54471
MB-0443	Breast Invasive Ductal Carcinoma	6.71547
MB-0445	Breast Invasive Ductal Carcinoma	6.89156
MB-0446	Breast Invasive Ductal Carcinoma	7.27822
MB-0449	Breast Invasive Ductal Carcinoma	6.88635
MB-0451	Breast Invasive Ductal Carcinoma	6.82839
MB-0452	Breast Invasive Ductal Carcinoma	7.27103
MB-0453	Breast Invasive Ductal Carcinoma	6.57023
MB-0455	Breast Invasive Ductal Carcinoma	7.30464
MB-0458	Breast Invasive Ductal Carcinoma	7.30222
MB-0459	Breast Invasive Ductal Carcinoma	7.01803
MB-0462	Breast Invasive Ductal Carcinoma	7.11521
MB-0463	Breast Invasive Ductal Carcinoma	7.18407
MB-0464	Breast Invasive Ductal Carcinoma	7.54649
MB-0465	Breast Invasive Ductal Carcinoma	7.05224
MB-0466	Breast Invasive Ductal Carcinoma	7.37491
MB-0467	Breast Invasive Ductal Carcinoma	6.58257
MB-0468	Breast Invasive Ductal Carcinoma	6.89196
MB-0469	Breast Invasive Ductal Carcinoma	8.104
MB-0474	Breast Invasive Ductal Carcinoma	7.20368
MB-0475	Breast Invasive Ductal Carcinoma	6.7517
MB-0476	Breast Invasive Ductal Carcinoma	6.75041
MB-0478	Breast Invasive Ductal Carcinoma	6.8769
MB-0479	Breast Invasive Ductal Carcinoma	7.4462
MB-0480	Breast Invasive Ductal Carcinoma	6.78938
MB-0481	Breast Invasive Ductal Carcinoma	7.27745
MB-0482	Breast Invasive Ductal Carcinoma	6.90292
MB-0483	Breast Invasive Ductal Carcinoma	7.43175
MB-0484	Breast Invasive Ductal Carcinoma	7.12022
MB-0486	Breast Invasive Ductal Carcinoma	7.33425
MB-0487	Breast Invasive Ductal Carcinoma	7.15359
MB-0489	Breast Invasive Ductal Carcinoma	6.69775
MB-0490	Breast Invasive Ductal Carcinoma	6.90707
MB-0494	Breast Invasive Ductal Carcinoma	6.94162
MB-0495	Breast Invasive Ductal Carcinoma	6.64363
MB-0496	Breast Invasive Ductal Carcinoma	7.30447
MB-0497	Breast Invasive Ductal Carcinoma	7.0039
MB-0500	Breast Invasive Ductal Carcinoma	7.99755
MB-0501	Breast Invasive Ductal Carcinoma	6.88274
MB-0502	Breast Invasive Ductal Carcinoma	6.95014
MB-0503	Breast Invasive Ductal Carcinoma	7.50714
MB-0504	Breast Invasive Ductal Carcinoma	7.37601
MB-0505	Breast Invasive Ductal Carcinoma	6.61718
MB-0506	Breast Invasive Ductal Carcinoma	7.15997
MB-0507	Breast Invasive Ductal Carcinoma	7.09857
MB-0508	Breast Invasive Ductal Carcinoma	7.37941
MB-0509	Breast Invasive Ductal Carcinoma	6.68693
MB-0510	Breast Invasive Ductal Carcinoma	7.16743
MB-0511	Breast Invasive Ductal Carcinoma	7.20932
MB-0512	Breast Invasive Ductal Carcinoma	7.19057
MB-0513	Breast Invasive Ductal Carcinoma	6.96986
MB-0516	Breast Invasive Ductal Carcinoma	7.69642
MB-0517	Breast Invasive Ductal Carcinoma	7.37907
MB-0519	Breast Invasive Ductal Carcinoma	7.11254
MB-0524	Breast Invasive Ductal Carcinoma	6.55628
MB-0525	Breast Invasive Ductal Carcinoma	7.21105
MB-0526	Breast Invasive Ductal Carcinoma	7.22901
MB-0527	Breast Invasive Ductal Carcinoma	6.7643
MB-0528	Breast Invasive Ductal Carcinoma	7.3999
MB-0529	Breast Invasive Ductal Carcinoma	6.69453
MB-0531	Breast Invasive Ductal Carcinoma	6.78679
MB-0532	Breast Invasive Ductal Carcinoma	7.64144
MB-0534	Breast Invasive Ductal Carcinoma	6.99162
MB-0535	Breast Invasive Ductal Carcinoma	6.9618
MB-0536	Breast Invasive Ductal Carcinoma	7.41897
MB-0537	Breast Invasive Ductal Carcinoma	6.91294
MB-0538	Breast Invasive Ductal Carcinoma	6.96927
MB-0541	Breast Invasive Ductal Carcinoma	7.07111
MB-0542	Breast Invasive Ductal Carcinoma	7.08287
MB-0544	Breast Invasive Ductal Carcinoma	6.79657
MB-0545	Breast Invasive Ductal Carcinoma	7.20212
MB-0550	Breast Invasive Ductal Carcinoma	7.27237
MB-0551	Breast Invasive Ductal Carcinoma	6.6244
MB-0552	Breast Invasive Ductal Carcinoma	7.02827
MB-0553	Breast Invasive Ductal Carcinoma	6.55277
MB-0554	Breast Invasive Ductal Carcinoma	6.98643
MB-0558	Breast Invasive Ductal Carcinoma	7.19443
MB-0559	Breast Invasive Ductal Carcinoma	6.78504
MB-0568	Breast Invasive Ductal Carcinoma	6.976
MB-0569	Breast Invasive Ductal Carcinoma	7.11929
MB-0570	Breast Invasive Ductal Carcinoma	6.89897
MB-0571	Breast Invasive Ductal Carcinoma	7.06843
MB-0573	Breast Invasive Ductal Carcinoma	6.96031
MB-0574	Breast Invasive Ductal Carcinoma	7.06524
MB-0575	Breast Invasive Ductal Carcinoma	6.91531
MB-0576	Breast Invasive Ductal Carcinoma	7.02339
MB-0579	Breast Invasive Ductal Carcinoma	6.90608
MB-0580	Breast Invasive Ductal Carcinoma	6.93854
MB-0581	Breast Invasive Ductal Carcinoma	7.44897
MB-0584	Breast Invasive Ductal Carcinoma	6.87862
MB-0585	Breast Invasive Ductal Carcinoma	6.79615
MB-0588	Breast Invasive Ductal Carcinoma	7.26698
MB-0590	Breast Invasive Ductal Carcinoma	7.45456
MB-0591	Breast Invasive Ductal Carcinoma	7.34474
MB-0594	Breast Invasive Ductal Carcinoma	7.31863
MB-0597	Breast Invasive Ductal Carcinoma	6.99139
MB-0598	Breast Invasive Ductal Carcinoma	6.60736
MB-0599	Breast Invasive Ductal Carcinoma	7.64251
MB-0601	Breast Invasive Ductal Carcinoma	7.0708
MB-0603	Breast Invasive Ductal Carcinoma	6.93616
MB-0607	Breast Invasive Ductal Carcinoma	7.37412
MB-0608	Breast Invasive Ductal Carcinoma	7.59932
MB-0609	Breast Invasive Ductal Carcinoma	6.81151
MB-0610	Breast Invasive Ductal Carcinoma	6.67708
MB-0611	Breast Invasive Ductal Carcinoma	6.99001
MB-0614	Breast Invasive Ductal Carcinoma	6.99467
MB-0615	Breast Invasive Ductal Carcinoma	6.89977
MB-0616	Breast Invasive Ductal Carcinoma	7.01426
MB-0618	Breast Invasive Ductal Carcinoma	7.20968
MB-0619	Breast Invasive Ductal Carcinoma	7.38994
MB-0623	Breast Invasive Ductal Carcinoma	7.1427
MB-0624	Breast Invasive Ductal Carcinoma	6.71131
MB-0626	Breast Invasive Ductal Carcinoma	7.70517
MB-0627	Breast Invasive Ductal Carcinoma	7.00637
MB-0628	Breast Invasive Ductal Carcinoma	6.49325
MB-0630	Breast Invasive Ductal Carcinoma	6.84278
MB-0631	Breast Invasive Ductal Carcinoma	7.33714
MB-0632	Breast Invasive Ductal Carcinoma	6.61974
MB-0636	Breast Invasive Ductal Carcinoma	7.57814
MB-0637	Breast Invasive Ductal Carcinoma	6.87942
MB-0639	Breast Invasive Ductal Carcinoma	7.76501
MB-0640	Breast Invasive Ductal Carcinoma	7.23537
MB-0641	Breast Invasive Ductal Carcinoma	6.85421
MB-0642	Breast Invasive Ductal Carcinoma	6.99291
MB-0643	Breast Invasive Ductal Carcinoma	6.62609
MB-0644	Breast Invasive Ductal Carcinoma	7.0255
MB-0649	Breast Invasive Ductal Carcinoma	6.81951
MB-0650	Breast Invasive Ductal Carcinoma	7.17732
MB-0652	Breast Invasive Ductal Carcinoma	7.51002
MB-0654	Breast Invasive Ductal Carcinoma	7.02372
MB-0656	Breast Invasive Ductal Carcinoma	7.71035
MB-0658	Breast Invasive Ductal Carcinoma	7.50623
MB-0660	Breast Invasive Ductal Carcinoma	7.07011
MB-0661	Breast Invasive Ductal Carcinoma	7.0715
MB-0662	Breast Invasive Ductal Carcinoma	7.18196
MB-0663	Breast Invasive Ductal Carcinoma	7.02291
MB-0664	Breast Invasive Ductal Carcinoma	7.18614
MB-0666	Breast Invasive Ductal Carcinoma	7.31294
MB-0869	Breast Invasive Ductal Carcinoma	7.48392
MB-0872	Breast Invasive Ductal Carcinoma	6.75415
MB-0874	Breast Invasive Ductal Carcinoma	8.06192
MB-0877	Breast Invasive Ductal Carcinoma	7.79109
MB-0880	Breast Invasive Ductal Carcinoma	6.78098
MB-0882	Breast Invasive Ductal Carcinoma	6.82688
MB-0884	Breast Invasive Ductal Carcinoma	6.83955
MB-0891	Breast Invasive Ductal Carcinoma	6.39766
MB-0893	Breast Invasive Ductal Carcinoma	7.08823
MB-0895	Breast Invasive Ductal Carcinoma	7.16399
MB-0897	Breast Invasive Ductal Carcinoma	6.72342
MB-0899	Breast Invasive Ductal Carcinoma	6.44971
MB-0901	Breast Invasive Ductal Carcinoma	7.78188
MB-0904	Breast Invasive Ductal Carcinoma	6.83847
MB-2513	Breast Invasive Ductal Carcinoma	6.35316
MB-2517	Breast Invasive Ductal Carcinoma	6.60768
MB-2564	Breast Invasive Ductal Carcinoma	6.55645
MB-2613	Breast Invasive Ductal Carcinoma	7.49467
MB-2617	Breast Invasive Ductal Carcinoma	6.51419
MB-2618	Breast Invasive Ductal Carcinoma	7.10025
MB-2624	Breast Invasive Ductal Carcinoma	6.33312
MB-2626	Breast Invasive Ductal Carcinoma	6.87347
MB-2629	Breast Invasive Ductal Carcinoma	7.30044
MB-2632	Breast Invasive Ductal Carcinoma	6.91828
MB-2634	Breast Invasive Ductal Carcinoma	7.22433
MB-2642	Breast Invasive Ductal Carcinoma	6.91772
MB-2643	Breast Invasive Ductal Carcinoma	7.06614
MB-2645	Breast Invasive Ductal Carcinoma	8.19075
MB-2669	Breast Invasive Ductal Carcinoma	6.80011
MB-2686	Breast Invasive Ductal Carcinoma	7.26702
MB-2705	Breast Invasive Ductal Carcinoma	6.66029
MB-2711	Breast Invasive Ductal Carcinoma	7.01017
MB-2721	Breast Invasive Ductal Carcinoma	6.58766
MB-2724	Breast Invasive Ductal Carcinoma	7.16702
MB-2725	Breast Invasive Ductal Carcinoma	6.96022
MB-2728	Breast Invasive Ductal Carcinoma	7.11388
MB-2730	Breast Invasive Ductal Carcinoma	7.47872
MB-2735	Breast Invasive Ductal Carcinoma	6.69607
MB-2742	Breast Invasive Ductal Carcinoma	7.08864
MB-2747	Breast Invasive Ductal Carcinoma	6.86616
MB-2749	Breast Invasive Ductal Carcinoma	6.77627
MB-2753	Breast Invasive Ductal Carcinoma	8.49011
MB-2758	Breast Invasive Ductal Carcinoma	6.89351
MB-2760	Breast Invasive Ductal Carcinoma	6.67372
MB-2764	Breast Invasive Ductal Carcinoma	6.94425
MB-2765	Breast Invasive Ductal Carcinoma	7.08489
MB-2767	Breast Invasive Ductal Carcinoma	6.93718
MB-2771	Breast Invasive Ductal Carcinoma	7.26613
MB-2774	Breast Invasive Ductal Carcinoma	6.80018
MB-2778	Breast Invasive Ductal Carcinoma	7.02785
MB-2779	Breast Invasive Ductal Carcinoma	7.37507
MB-2781	Breast Invasive Ductal Carcinoma	7.33123
MB-2786	Breast Invasive Ductal Carcinoma	6.75364
MB-2791	Breast Invasive Ductal Carcinoma	6.94594
MB-2792	Breast Invasive Ductal Carcinoma	6.13368
MB-2793	Breast Invasive Ductal Carcinoma	6.88034
MB-2795	Breast Invasive Ductal Carcinoma	6.65809
MB-2801	Breast Invasive Ductal Carcinoma	6.13361
MB-2803	Breast Invasive Ductal Carcinoma	7.19915
MB-2814	Breast Invasive Ductal Carcinoma	6.95963
MB-2820	Breast Invasive Ductal Carcinoma	6.1871
MB-2827	Breast Invasive Ductal Carcinoma	7.47601
MB-2833	Breast Invasive Ductal Carcinoma	7.34903
MB-2834	Breast Invasive Ductal Carcinoma	6.97031
MB-2835	Breast Invasive Ductal Carcinoma	6.25411
MB-2838	Breast Invasive Ductal Carcinoma	6.17252
MB-2842	Breast Invasive Ductal Carcinoma	8.21137
MB-2843	Breast Invasive Ductal Carcinoma	6.53437
MB-2844	Breast Invasive Ductal Carcinoma	6.51289
MB-2846	Breast Invasive Ductal Carcinoma	6.18973
MB-2847	Breast Invasive Ductal Carcinoma	5.61973
MB-2848	Breast Invasive Ductal Carcinoma	5.88627
MB-2849	Breast Invasive Ductal Carcinoma	6.64172
MB-2850	Breast Invasive Ductal Carcinoma	6.43954
MB-2857	Breast Invasive Ductal Carcinoma	6.64718
MB-2867	Breast Invasive Ductal Carcinoma	6.46647
MB-2895	Breast Invasive Ductal Carcinoma	6.56417
MB-2896	Breast Invasive Ductal Carcinoma	6.79247
MB-2901	Breast Invasive Ductal Carcinoma	6.81539
MB-2904	Breast Invasive Ductal Carcinoma	6.71907
MB-2912	Breast Invasive Ductal Carcinoma	6.73853
MB-2916	Breast Invasive Ductal Carcinoma	6.94376
MB-2917	Breast Invasive Ductal Carcinoma	7.08647
MB-2922	Breast Invasive Ductal Carcinoma	6.20984
MB-2923	Breast Invasive Ductal Carcinoma	6.62684
MB-2929	Breast Invasive Ductal Carcinoma	7.11644
MB-2931	Breast Invasive Ductal Carcinoma	7.12965
MB-2932	Breast Invasive Ductal Carcinoma	6.55012
MB-2933	Breast Invasive Ductal Carcinoma	6.35509
MB-2939	Breast Invasive Ductal Carcinoma	6.36478
MB-2947	Breast Invasive Ductal Carcinoma	6.43067
MB-2951	Breast Invasive Ductal Carcinoma	6.55456
MB-2952	Breast Invasive Ductal Carcinoma	6.52427
MB-2953	Breast Invasive Ductal Carcinoma	6.66468
MB-2954	Breast Invasive Ductal Carcinoma	7.16749
MB-2957	Breast Invasive Ductal Carcinoma	7.82917
MB-2960	Breast Invasive Ductal Carcinoma	6.56741
MB-2964	Breast Invasive Ductal Carcinoma	7.14929
MB-2966	Breast Invasive Ductal Carcinoma	6.29529
MB-2969	Breast Invasive Ductal Carcinoma	6.43141
MB-2971	Breast Invasive Ductal Carcinoma	6.14393
MB-2977	Breast Invasive Ductal Carcinoma	7.10283
MB-2983	Breast Invasive Ductal Carcinoma	7.05741
MB-2984	Breast Invasive Ductal Carcinoma	7.10711
MB-2993	Breast Invasive Ductal Carcinoma	7.20472
MB-2994	Breast Invasive Ductal Carcinoma	6.46395
MB-2996	Breast Invasive Ductal Carcinoma	6.71741
MB-2999	Breast Invasive Ductal Carcinoma	6.66129
MB-3001	Breast Invasive Ductal Carcinoma	7.02621
MB-3005	Breast Invasive Ductal Carcinoma	6.6502
MB-3006	Breast Invasive Ductal Carcinoma	6.49654
MB-3007	Breast Invasive Ductal Carcinoma	6.85506
MB-3013	Breast Invasive Ductal Carcinoma	6.91063
MB-3014	Breast Invasive Ductal Carcinoma	6.66212
MB-3016	Breast Invasive Ductal Carcinoma	6.69048
MB-3025	Breast Invasive Ductal Carcinoma	6.58787
MB-3026	Breast Invasive Ductal Carcinoma	6.77477
MB-3028	Breast Invasive Ductal Carcinoma	5.6796
MB-3031	Breast Invasive Ductal Carcinoma	7.11604
MB-3032	Breast Invasive Ductal Carcinoma	6.78917
MB-3033	Breast Invasive Ductal Carcinoma	6.76169
MB-3035	Breast Invasive Ductal Carcinoma	6.32899
MB-3046	Breast Invasive Ductal Carcinoma	6.78003
MB-3050	Breast Invasive Ductal Carcinoma	6.82944
MB-3057	Breast Invasive Ductal Carcinoma	7.37321
MB-3058	Breast Invasive Ductal Carcinoma	6.6523
MB-3060	Breast Invasive Ductal Carcinoma	7.13639
MB-3062	Breast Invasive Ductal Carcinoma	7.71902
MB-3063	Breast Invasive Ductal Carcinoma	7.18154
MB-3067	Breast Invasive Ductal Carcinoma	7.80054
MB-3083	Breast Invasive Ductal Carcinoma	6.64823
MB-3088	Breast Invasive Ductal Carcinoma	6.11685
MB-3102	Breast Invasive Ductal Carcinoma	6.88454
MB-3103	Breast Invasive Ductal Carcinoma	6.50689
MB-3104	Breast Invasive Ductal Carcinoma	6.57451
MB-3105	Breast Invasive Ductal Carcinoma	6.99873
MB-3121	Breast Invasive Ductal Carcinoma	7.02468
MB-3122	Breast Invasive Ductal Carcinoma	8.11278
MB-3123	Breast Invasive Ductal Carcinoma	7.33905
MB-3153	Breast Invasive Ductal Carcinoma	6.31279
MB-3165	Breast Invasive Ductal Carcinoma	7.48929
MB-3167	Breast Invasive Ductal Carcinoma	6.14287
MB-3171	Breast Invasive Ductal Carcinoma	6.84414
MB-3181	Breast Invasive Ductal Carcinoma	6.89274
MB-3211	Breast Invasive Ductal Carcinoma	7.39947
MB-3218	Breast Invasive Ductal Carcinoma	7.66582
MB-3235	Breast Invasive Ductal Carcinoma	6.97589
MB-3253	Breast Invasive Ductal Carcinoma	6.48779
MB-3254	Breast Invasive Ductal Carcinoma	6.81238
MB-3271	Breast Invasive Ductal Carcinoma	8.14327
MB-3272	Breast Invasive Ductal Carcinoma	7.11029
MB-3275	Breast Invasive Ductal Carcinoma	6.95496
MB-3277	Breast Invasive Ductal Carcinoma	7.62571
MB-3292	Breast Invasive Ductal Carcinoma	7.25897
MB-3295	Breast Invasive Ductal Carcinoma	6.96492
MB-3297	Breast Invasive Ductal Carcinoma	7.4252
MB-3298	Breast Invasive Ductal Carcinoma	6.336
MB-3300	Breast Invasive Ductal Carcinoma	7.13847
MB-3301	Breast Invasive Ductal Carcinoma	6.88963
MB-3328	Breast Invasive Ductal Carcinoma	7.01546
MB-3329	Breast Invasive Ductal Carcinoma	7.91973
MB-3341	Breast Invasive Ductal Carcinoma	6.82784
MB-3344	Breast Invasive Ductal Carcinoma	6.66558
MB-3351	Breast Invasive Ductal Carcinoma	7.22505
MB-3355	Breast Invasive Ductal Carcinoma	7.09966
MB-3360	Breast Invasive Ductal Carcinoma	6.60429
MB-3361	Breast Invasive Ductal Carcinoma	6.94952
MB-3363	Breast Invasive Ductal Carcinoma	7.27083
MB-3365	Breast Invasive Ductal Carcinoma	6.87126
MB-3367	Breast Invasive Ductal Carcinoma	7.77896
MB-3371	Breast Invasive Ductal Carcinoma	7.08598
MB-3381	Breast Invasive Ductal Carcinoma	7.02372
MB-3382	Breast Invasive Ductal Carcinoma	6.7553
MB-3383	Breast Invasive Ductal Carcinoma	7.39767
MB-3386	Breast Invasive Ductal Carcinoma	6.52046
MB-3388	Breast Invasive Ductal Carcinoma	6.7805
MB-3395	Breast Invasive Ductal Carcinoma	7.49987
MB-3396	Breast Invasive Ductal Carcinoma	6.25911
MB-3402	Breast Invasive Ductal Carcinoma	6.61675
MB-3403	Breast Invasive Ductal Carcinoma	7.14305
MB-3412	Breast Invasive Ductal Carcinoma	6.74632
MB-3430	Breast Invasive Ductal Carcinoma	7.00098
MB-3435	Breast Invasive Ductal Carcinoma	6.25856
MB-3436	Breast Invasive Ductal Carcinoma	7.85104
MB-3437	Breast Invasive Ductal Carcinoma	7.01666
MB-3450	Breast Invasive Ductal Carcinoma	7.23909
MB-3452	Breast Invasive Ductal Carcinoma	6.70152
MB-3453	Breast Invasive Ductal Carcinoma	6.84958
MB-3459	Breast Invasive Ductal Carcinoma	6.28682
MB-3462	Breast Invasive Ductal Carcinoma	6.93759
MB-3466	Breast Invasive Ductal Carcinoma	7.59621
MB-3470	Breast Invasive Ductal Carcinoma	6.36495
MB-3476	Breast Invasive Ductal Carcinoma	6.42923
MB-3479	Breast Invasive Ductal Carcinoma	6.49237
MB-3487	Breast Invasive Ductal Carcinoma	6.52751
MB-3488	Breast Invasive Ductal Carcinoma	6.34347
MB-3490	Breast Invasive Ductal Carcinoma	6.25076
MB-3492	Breast Invasive Ductal Carcinoma	6.21379
MB-3497	Breast Invasive Ductal Carcinoma	6.28353
MB-3500	Breast Invasive Ductal Carcinoma	7.40806
MB-3502	Breast Invasive Ductal Carcinoma	7.18635
MB-3525	Breast Invasive Ductal Carcinoma	6.71547
MB-3526	Breast Invasive Ductal Carcinoma	5.77271
MB-3528	Breast Invasive Ductal Carcinoma	6.1063
MB-3536	Breast Invasive Ductal Carcinoma	6.37522
MB-3545	Breast Invasive Ductal Carcinoma	6.35734
MB-3548	Breast Invasive Ductal Carcinoma	6.50545
MB-3556	Breast Invasive Ductal Carcinoma	6.58464
MB-3582	Breast Invasive Ductal Carcinoma	6.59732
MB-3600	Breast Invasive Ductal Carcinoma	7.26026
MB-3606	Breast Invasive Ductal Carcinoma	6.31883
MB-3614	Breast Invasive Ductal Carcinoma	6.9832
MB-3702	Breast Invasive Ductal Carcinoma	6.72767
MB-3706	Breast Invasive Ductal Carcinoma	7.1749
MB-3707	Breast Invasive Ductal Carcinoma	6.95848
MB-3711	Breast Invasive Ductal Carcinoma	6.5675
MB-3748	Breast Invasive Ductal Carcinoma	6.37704
MB-3752	Breast Invasive Ductal Carcinoma	7.04932
MB-3754	Breast Invasive Ductal Carcinoma	6.91684
MB-3824	Breast Invasive Ductal Carcinoma	6.97335
MB-3838	Breast Invasive Ductal Carcinoma	7.35476
MB-3840	Breast Invasive Ductal Carcinoma	6.9639
MB-3842	Breast Invasive Ductal Carcinoma	6.6912
MB-3852	Breast Invasive Ductal Carcinoma	7.00774
MB-3865	Breast Invasive Ductal Carcinoma	7.15356
MB-3866	Breast Invasive Ductal Carcinoma	7.37137
MB-3871	Breast Invasive Ductal Carcinoma	7.10284
MB-3874	Breast Invasive Ductal Carcinoma	6.76408
MB-3978	Breast Invasive Ductal Carcinoma	6.60699
MB-4000	Breast Invasive Ductal Carcinoma	6.45515
MB-4001	Breast Invasive Ductal Carcinoma	5.7837
MB-4003	Breast Invasive Ductal Carcinoma	5.96063
MB-4004	Breast Invasive Ductal Carcinoma	7.35028
MB-4008	Breast Invasive Ductal Carcinoma	6.66418
MB-4010	Breast Invasive Ductal Carcinoma	6.22595
MB-4011	Breast Invasive Ductal Carcinoma	6.67676
MB-4012	Breast Invasive Ductal Carcinoma	5.43443
MB-4015	Breast Invasive Ductal Carcinoma	7.31091
MB-4024	Breast Invasive Ductal Carcinoma	7.46083
MB-4059	Breast Invasive Ductal Carcinoma	6.52361
MB-4079	Breast Invasive Ductal Carcinoma	5.71659
MB-4091	Breast Invasive Ductal Carcinoma	6.15897
MB-4098	Breast Invasive Ductal Carcinoma	6.41836
MB-4119	Breast Invasive Ductal Carcinoma	5.48578
MB-4120	Breast Invasive Ductal Carcinoma	6.27763
MB-4126	Breast Invasive Ductal Carcinoma	5.65186
MB-4127	Breast Invasive Ductal Carcinoma	5.57691
MB-4139	Breast Invasive Ductal Carcinoma	6.61256
MB-4140	Breast Invasive Ductal Carcinoma	5.86425
MB-4141	Breast Invasive Ductal Carcinoma	5.52831
MB-4145	Breast Invasive Ductal Carcinoma	6.7512
MB-4146	Breast Invasive Ductal Carcinoma	5.85721
MB-4148	Breast Invasive Ductal Carcinoma	6.31526
MB-4154	Breast Invasive Ductal Carcinoma	6.32115
MB-4173	Breast Invasive Ductal Carcinoma	6.30468
MB-4189	Breast Invasive Ductal Carcinoma	5.28957
MB-4212	Breast Invasive Ductal Carcinoma	6.68585
MB-4213	Breast Invasive Ductal Carcinoma	6.57911
MB-4222	Breast Invasive Ductal Carcinoma	5.48946
MB-4224	Breast Invasive Ductal Carcinoma	5.42102
MB-4230	Breast Invasive Ductal Carcinoma	6.29499
MB-4233	Breast Invasive Ductal Carcinoma	6.75817
MB-4234	Breast Invasive Ductal Carcinoma	5.90631
MB-4235	Breast Invasive Ductal Carcinoma	6.88462
MB-4236	Breast Invasive Ductal Carcinoma	5.73607
MB-4250	Breast Invasive Ductal Carcinoma	7.56617
MB-4254	Breast Invasive Ductal Carcinoma	6.80636
MB-4264	Breast Invasive Ductal Carcinoma	5.78615
MB-4266	Breast Invasive Ductal Carcinoma	6.09079
MB-4270	Breast Invasive Ductal Carcinoma	6.3666
MB-4274	Breast Invasive Ductal Carcinoma	6.07472
MB-4276	Breast Invasive Ductal Carcinoma	6.55062
MB-4278	Breast Invasive Ductal Carcinoma	5.99087
MB-4281	Breast Invasive Ductal Carcinoma	5.98833
MB-4282	Breast Invasive Ductal Carcinoma	6.62717
MB-4283	Breast Invasive Ductal Carcinoma	5.98105
MB-4292	Breast Invasive Ductal Carcinoma	6.28952
MB-4300	Breast Invasive Ductal Carcinoma	5.29478
MB-4303	Breast Invasive Ductal Carcinoma	5.72552
MB-4310	Breast Invasive Ductal Carcinoma	5.41328
MB-4317	Breast Invasive Ductal Carcinoma	5.82292
MB-4318	Breast Invasive Ductal Carcinoma	6.39492
MB-4322	Breast Invasive Ductal Carcinoma	5.50055
MB-4323	Breast Invasive Ductal Carcinoma	5.98585
MB-4324	Breast Invasive Ductal Carcinoma	5.64322
MB-4328	Breast Invasive Ductal Carcinoma	6.59973
MB-4329	Breast Invasive Ductal Carcinoma	6.69596
MB-4331	Breast Invasive Ductal Carcinoma	6.63656
MB-4332	Breast Invasive Ductal Carcinoma	6.02395
MB-4333	Breast Invasive Ductal Carcinoma	6.74497
MB-4339	Breast Invasive Ductal Carcinoma	5.74634
MB-4341	Breast Invasive Ductal Carcinoma	6.70645
MB-4342	Breast Invasive Ductal Carcinoma	6.47746
MB-4348	Breast Invasive Ductal Carcinoma	6.12364
MB-4350	Breast Invasive Ductal Carcinoma	5.61558
MB-4351	Breast Invasive Ductal Carcinoma	5.68382
MB-4353	Breast Invasive Ductal Carcinoma	6.62405
MB-4354	Breast Invasive Ductal Carcinoma	5.83533
MB-4357	Breast Invasive Ductal Carcinoma	5.76258
MB-4360	Breast Invasive Ductal Carcinoma	5.37009
MB-4362	Breast Invasive Ductal Carcinoma	6.32366
MB-4368	Breast Invasive Ductal Carcinoma	5.88461
MB-4374	Breast Invasive Ductal Carcinoma	5.99045
MB-4375	Breast Invasive Ductal Carcinoma	5.54777
MB-4381	Breast Invasive Ductal Carcinoma	5.67202
MB-4390	Breast Invasive Ductal Carcinoma	6.55448
MB-4395	Breast Invasive Ductal Carcinoma	6.10357
MB-4407	Breast Invasive Ductal Carcinoma	5.73957
MB-4408	Breast Invasive Ductal Carcinoma	6.16742
MB-4416	Breast Invasive Ductal Carcinoma	5.65671
MB-4417	Breast Invasive Ductal Carcinoma	6.04079
MB-4418	Breast Invasive Ductal Carcinoma	6.16626
MB-4421	Breast Invasive Ductal Carcinoma	6.00513
MB-4426	Breast Invasive Ductal Carcinoma	5.84955
MB-4434	Breast Invasive Ductal Carcinoma	5.70012
MB-4442	Breast Invasive Ductal Carcinoma	5.77582
MB-4529	Breast Invasive Ductal Carcinoma	6.30634
MB-4548	Breast Invasive Ductal Carcinoma	5.42326
MB-4564	Breast Invasive Ductal Carcinoma	6.06242
MB-4578	Breast Invasive Ductal Carcinoma	5.86705
MB-4591	Breast Invasive Ductal Carcinoma	6.40049
MB-4593	Breast Invasive Ductal Carcinoma	6.09099
MB-4598	Breast Invasive Ductal Carcinoma	6.42625
MB-4599	Breast Invasive Ductal Carcinoma	6.26937
MB-4601	Breast Invasive Ductal Carcinoma	6.30371
MB-4602	Breast Invasive Ductal Carcinoma	6.70679
MB-4603	Breast Invasive Ductal Carcinoma	6.14612
MB-4607	Breast Invasive Ductal Carcinoma	6.03965
MB-4616	Breast Invasive Ductal Carcinoma	6.54912
MB-4621	Breast Invasive Ductal Carcinoma	6.94031
MB-4622	Breast Invasive Ductal Carcinoma	6.55915
MB-4626	Breast Invasive Ductal Carcinoma	5.78127
MB-4630	Breast Invasive Ductal Carcinoma	6.03764
MB-4639	Breast Invasive Ductal Carcinoma	6.94859
MB-4640	Breast Invasive Ductal Carcinoma	6.75231
MB-4641	Breast Invasive Ductal Carcinoma	6.7831
MB-4642	Breast Invasive Ductal Carcinoma	6.77805
MB-4643	Breast Invasive Ductal Carcinoma	6.46321
MB-4644	Breast Invasive Ductal Carcinoma	6.01052
MB-4648	Breast Invasive Ductal Carcinoma	6.15747
MB-4649	Breast Invasive Ductal Carcinoma	6.0586
MB-4651	Breast Invasive Ductal Carcinoma	7.91233
MB-4653	Breast Invasive Ductal Carcinoma	6.88075
MB-4654	Breast Invasive Ductal Carcinoma	6.3663
MB-4655	Breast Invasive Ductal Carcinoma	6.01163
MB-4660	Breast Invasive Ductal Carcinoma	5.53714
MB-4661	Breast Invasive Ductal Carcinoma	6.52434
MB-4663	Breast Invasive Ductal Carcinoma	6.48164
MB-4665	Breast Invasive Ductal Carcinoma	6.38109
MB-4666	Breast Invasive Ductal Carcinoma	6.68316
MB-4669	Breast Invasive Ductal Carcinoma	6.38571
MB-4670	Breast Invasive Ductal Carcinoma	6.27234
MB-4671	Breast Invasive Ductal Carcinoma	6.32006
MB-4672	Breast Invasive Ductal Carcinoma	7.00684
MB-4673	Breast Invasive Ductal Carcinoma	6.88692
MB-4674	Breast Invasive Ductal Carcinoma	6.24206
MB-4675	Breast Invasive Ductal Carcinoma	6.69269
MB-4679	Breast Invasive Ductal Carcinoma	6.46195
MB-4681	Breast Invasive Ductal Carcinoma	6.88771
MB-4682	Breast Invasive Ductal Carcinoma	7.0574
MB-4685	Breast Invasive Ductal Carcinoma	6.62007
MB-4686	Breast Invasive Ductal Carcinoma	6.79887
MB-4687	Breast Invasive Ductal Carcinoma	7.41366
MB-4688	Breast Invasive Ductal Carcinoma	6.64006
MB-4691	Breast Invasive Ductal Carcinoma	6.33521
MB-4692	Breast Invasive Ductal Carcinoma	6.19772
MB-4694	Breast Invasive Ductal Carcinoma	7.99073
MB-4696	Breast Invasive Ductal Carcinoma	7.41437
MB-4701	Breast Invasive Ductal Carcinoma	7.00979
MB-4702	Breast Invasive Ductal Carcinoma	6.8477
MB-4705	Breast Invasive Ductal Carcinoma	6.96414
MB-4706	Breast Invasive Ductal Carcinoma	6.90866
MB-4707	Breast Invasive Ductal Carcinoma	7.98749
MB-4709	Breast Invasive Ductal Carcinoma	6.48463
MB-4710	Breast Invasive Ductal Carcinoma	6.57462
MB-4711	Breast Invasive Ductal Carcinoma	6.73285
MB-4712	Breast Invasive Ductal Carcinoma	6.37456
MB-4714	Breast Invasive Ductal Carcinoma	6.64507
MB-4715	Breast Invasive Ductal Carcinoma	6.88497
MB-4717	Breast Invasive Ductal Carcinoma	7.54634
MB-4719	Breast Invasive Ductal Carcinoma	6.8119
MB-4722	Breast Invasive Ductal Carcinoma	6.6963
MB-4723	Breast Invasive Ductal Carcinoma	6.90628
MB-4724	Breast Invasive Ductal Carcinoma	7.38767
MB-4725	Breast Invasive Ductal Carcinoma	6.86306
MB-4729	Breast Invasive Ductal Carcinoma	6.33424
MB-4731	Breast Invasive Ductal Carcinoma	7.16743
MB-4732	Breast Invasive Ductal Carcinoma	6.952
MB-4733	Breast Invasive Ductal Carcinoma	7.36338
MB-4735	Breast Invasive Ductal Carcinoma	6.61531
MB-4737	Breast Invasive Ductal Carcinoma	7.89998
MB-4744	Breast Invasive Ductal Carcinoma	6.11388
MB-4745	Breast Invasive Ductal Carcinoma	6.48036
MB-4746	Breast Invasive Ductal Carcinoma	6.78642
MB-4750	Breast Invasive Ductal Carcinoma	6.2709
MB-4752	Breast Invasive Ductal Carcinoma	7.68189
MB-4757	Breast Invasive Ductal Carcinoma	7.45367
MB-4758	Breast Invasive Ductal Carcinoma	7.54077
MB-4760	Breast Invasive Ductal Carcinoma	7.2013
MB-4762	Breast Invasive Ductal Carcinoma	6.71076
MB-4763	Breast Invasive Ductal Carcinoma	6.624
MB-4767	Breast Invasive Ductal Carcinoma	6.5098
MB-4769	Breast Invasive Ductal Carcinoma	6.85959
MB-4770	Breast Invasive Ductal Carcinoma	7.10239
MB-4771	Breast Invasive Ductal Carcinoma	6.75669
MB-4779	Breast Invasive Ductal Carcinoma	6.08266
MB-4782	Breast Invasive Ductal Carcinoma	6.534
MB-4784	Breast Invasive Ductal Carcinoma	6.37673
MB-4785	Breast Invasive Ductal Carcinoma	6.22422
MB-4787	Breast Invasive Ductal Carcinoma	6.46644
MB-4790	Breast Invasive Ductal Carcinoma	6.61712
MB-4791	Breast Invasive Ductal Carcinoma	6.54092
MB-4792	Breast Invasive Ductal Carcinoma	7.34371
MB-4793	Breast Invasive Ductal Carcinoma	6.48388
MB-4794	Breast Invasive Ductal Carcinoma	6.65664
MB-4796	Breast Invasive Ductal Carcinoma	6.16854
MB-4800	Breast Invasive Ductal Carcinoma	6.42922
MB-4801	Breast Invasive Ductal Carcinoma	6.46603
MB-4802	Breast Invasive Ductal Carcinoma	6.19321
MB-4805	Breast Invasive Ductal Carcinoma	6.6723
MB-4806	Breast Invasive Ductal Carcinoma	6.70431
MB-4809	Breast Invasive Ductal Carcinoma	7.90967
MB-4814	Breast Invasive Ductal Carcinoma	6.58712
MB-4820	Breast Invasive Ductal Carcinoma	6.58662
MB-4825	Breast Invasive Ductal Carcinoma	6.23754
MB-4827	Breast Invasive Ductal Carcinoma	6.58243
MB-4832	Breast Invasive Ductal Carcinoma	6.76755
MB-4834	Breast Invasive Ductal Carcinoma	7.38952
MB-4836	Breast Invasive Ductal Carcinoma	5.56328
MB-4838	Breast Invasive Ductal Carcinoma	6.18254
MB-4839	Breast Invasive Ductal Carcinoma	6.84734
MB-4843	Breast Invasive Ductal Carcinoma	6.46448
MB-4845	Breast Invasive Ductal Carcinoma	6.74863
MB-4849	Breast Invasive Ductal Carcinoma	6.06279
MB-4851	Breast Invasive Ductal Carcinoma	6.8802
MB-4855	Breast Invasive Ductal Carcinoma	6.66478
MB-4858	Breast Invasive Ductal Carcinoma	6.79749
MB-4859	Breast Invasive Ductal Carcinoma	6.33138
MB-4862	Breast Invasive Ductal Carcinoma	8.21741
MB-4865	Breast Invasive Ductal Carcinoma	7.64972
MB-4866	Breast Invasive Ductal Carcinoma	6.35452
MB-4867	Breast Invasive Ductal Carcinoma	6.79023
MB-4869	Breast Invasive Ductal Carcinoma	5.97696
MB-4870	Breast Invasive Ductal Carcinoma	6.72777
MB-4871	Breast Invasive Ductal Carcinoma	6.25854
MB-4873	Breast Invasive Ductal Carcinoma	6.72199
MB-4878	Breast Invasive Ductal Carcinoma	6.46863
MB-4879	Breast Invasive Ductal Carcinoma	6.10581
MB-4880	Breast Invasive Ductal Carcinoma	6.41804
MB-4881	Breast Invasive Ductal Carcinoma	7.33785
MB-4882	Breast Invasive Ductal Carcinoma	6.16993
MB-4883	Breast Invasive Ductal Carcinoma	6.63345
MB-4886	Breast Invasive Ductal Carcinoma	6.45039
MB-4887	Breast Invasive Ductal Carcinoma	6.66277
MB-4888	Breast Invasive Ductal Carcinoma	6.84279
MB-4893	Breast Invasive Ductal Carcinoma	7.22817
MB-4894	Breast Invasive Ductal Carcinoma	6.70523
MB-4896	Breast Invasive Ductal Carcinoma	6.63901
MB-4898	Breast Invasive Ductal Carcinoma	6.49489
MB-4899	Breast Invasive Ductal Carcinoma	6.8065
MB-4900	Breast Invasive Ductal Carcinoma	6.84718
MB-4904	Breast Invasive Ductal Carcinoma	6.46352
MB-4906	Breast Invasive Ductal Carcinoma	6.99157
MB-4908	Breast Invasive Ductal Carcinoma	6.39878
MB-4911	Breast Invasive Ductal Carcinoma	7.52808
MB-4912	Breast Invasive Ductal Carcinoma	6.40318
MB-4925	Breast Invasive Ductal Carcinoma	6.69775
MB-4928	Breast Invasive Ductal Carcinoma	6.54776
MB-4929	Breast Invasive Ductal Carcinoma	6.07529
MB-4930	Breast Invasive Ductal Carcinoma	6.21056
MB-4931	Breast Invasive Ductal Carcinoma	7.01602
MB-4933	Breast Invasive Ductal Carcinoma	6.55646
MB-4934	Breast Invasive Ductal Carcinoma	6.30088
MB-4935	Breast Invasive Ductal Carcinoma	5.65067
MB-4937	Breast Invasive Ductal Carcinoma	6.67677
MB-4938	Breast Invasive Ductal Carcinoma	7.57892
MB-4941	Breast Invasive Ductal Carcinoma	6.23559
MB-4942	Breast Invasive Ductal Carcinoma	7.49479
MB-4944	Breast Invasive Ductal Carcinoma	6.41347
MB-4945	Breast Invasive Ductal Carcinoma	6.56802
MB-4949	Breast Invasive Ductal Carcinoma	6.2406
MB-4950	Breast Invasive Ductal Carcinoma	6.46027
MB-4952	Breast Invasive Ductal Carcinoma	7.38229
MB-4956	Breast Invasive Ductal Carcinoma	6.91057
MB-4959	Breast Invasive Ductal Carcinoma	6.63736
MB-4961	Breast Invasive Ductal Carcinoma	6.69664
MB-4962	Breast Invasive Ductal Carcinoma	6.27691
MB-4967	Breast Invasive Ductal Carcinoma	6.52584
MB-4969	Breast Invasive Ductal Carcinoma	6.60499
MB-4970	Breast Invasive Ductal Carcinoma	6.92452
MB-4974	Breast Invasive Ductal Carcinoma	6.67979
MB-4976	Breast Invasive Ductal Carcinoma	6.27803
MB-4977	Breast Invasive Ductal Carcinoma	6.66212
MB-4982	Breast Invasive Ductal Carcinoma	6.16456
MB-4986	Breast Invasive Ductal Carcinoma	6.52335
MB-4987	Breast Invasive Ductal Carcinoma	7.02702
MB-4991	Breast Invasive Ductal Carcinoma	6.84234
MB-4993	Breast Invasive Ductal Carcinoma	6.62443
MB-4994	Breast Invasive Ductal Carcinoma	6.67815
MB-4996	Breast Invasive Ductal Carcinoma	6.27205
MB-4999	Breast Invasive Ductal Carcinoma	6.31988
MB-5001	Breast Invasive Ductal Carcinoma	7.24038
MB-5004	Breast Invasive Ductal Carcinoma	5.75516
MB-5008	Breast Invasive Ductal Carcinoma	6.9013
MB-5013	Breast Invasive Ductal Carcinoma	6.8005
MB-5014	Breast Invasive Ductal Carcinoma	6.72379
MB-5015	Breast Invasive Ductal Carcinoma	6.7302
MB-5017	Breast Invasive Ductal Carcinoma	6.76641
MB-5018	Breast Invasive Ductal Carcinoma	6.50413
MB-5019	Breast Invasive Ductal Carcinoma	6.6475
MB-5039	Breast Invasive Ductal Carcinoma	5.82497
MB-5040	Breast Invasive Ductal Carcinoma	6.78094
MB-5041	Breast Invasive Ductal Carcinoma	6.33864
MB-5044	Breast Invasive Ductal Carcinoma	7.13504
MB-5045	Breast Invasive Ductal Carcinoma	6.36825
MB-5048	Breast Invasive Ductal Carcinoma	6.61332
MB-5052	Breast Invasive Ductal Carcinoma	6.88271
MB-5053	Breast Invasive Ductal Carcinoma	6.67472
MB-5054	Breast Invasive Ductal Carcinoma	6.69415
MB-5057	Breast Invasive Ductal Carcinoma	7.79009
MB-5060	Breast Invasive Ductal Carcinoma	6.31373
MB-5061	Breast Invasive Ductal Carcinoma	6.27956
MB-5062	Breast Invasive Ductal Carcinoma	6.32816
MB-5063	Breast Invasive Ductal Carcinoma	7.08783
MB-5064	Breast Invasive Ductal Carcinoma	6.72915
MB-5066	Breast Invasive Ductal Carcinoma	6.62799
MB-5068	Breast Invasive Ductal Carcinoma	6.17042
MB-5070	Breast Invasive Ductal Carcinoma	6.41941
MB-5072	Breast Invasive Ductal Carcinoma	6.64819
MB-5073	Breast Invasive Ductal Carcinoma	6.50459
MB-5078	Breast Invasive Ductal Carcinoma	6.89119
MB-5079	Breast Invasive Ductal Carcinoma	6.91213
MB-5081	Breast Invasive Ductal Carcinoma	6.15638
MB-5084	Breast Invasive Ductal Carcinoma	6.50835
MB-5086	Breast Invasive Ductal Carcinoma	6.321
MB-5088	Breast Invasive Ductal Carcinoma	6.12713
MB-5092	Breast Invasive Ductal Carcinoma	6.85843
MB-5093	Breast Invasive Ductal Carcinoma	6.27991
MB-5097	Breast Invasive Ductal Carcinoma	6.88126
MB-5098	Breast Invasive Ductal Carcinoma	6.33257
MB-5100	Breast Invasive Ductal Carcinoma	7.2286
MB-5101	Breast Invasive Ductal Carcinoma	6.94401
MB-5102	Breast Invasive Ductal Carcinoma	6.67236
MB-5105	Breast Invasive Ductal Carcinoma	6.80561
MB-5107	Breast Invasive Ductal Carcinoma	6.72531
MB-5113	Breast Invasive Ductal Carcinoma	6.69885
MB-5114	Breast Invasive Ductal Carcinoma	6.83066
MB-5115	Breast Invasive Ductal Carcinoma	7.01342
MB-5116	Breast Invasive Ductal Carcinoma	6.33832
MB-5117	Breast Invasive Ductal Carcinoma	6.74682
MB-5118	Breast Invasive Ductal Carcinoma	6.61139
MB-5119	Breast Invasive Ductal Carcinoma	6.6489
MB-5120	Breast Invasive Ductal Carcinoma	6.14447
MB-5123	Breast Invasive Ductal Carcinoma	7.01297
MB-5124	Breast Invasive Ductal Carcinoma	6.34306
MB-5126	Breast Invasive Ductal Carcinoma	7.39911
MB-5130	Breast Invasive Ductal Carcinoma	6.72164
MB-5134	Breast Invasive Ductal Carcinoma	6.44596
MB-5135	Breast Invasive Ductal Carcinoma	8.40266
MB-5138	Breast Invasive Ductal Carcinoma	6.71429
MB-5139	Breast Invasive Ductal Carcinoma	7.01813
MB-5143	Breast Invasive Ductal Carcinoma	6.90442
MB-5144	Breast Invasive Ductal Carcinoma	6.77059
MB-5148	Breast Invasive Ductal Carcinoma	7.22391
MB-5152	Breast Invasive Ductal Carcinoma	6.59415
MB-5154	Breast Invasive Ductal Carcinoma	6.72092
MB-5155	Breast Invasive Ductal Carcinoma	6.5987
MB-5157	Breast Invasive Ductal Carcinoma	6.39055
MB-5160	Breast Invasive Ductal Carcinoma	6.68414
MB-5161	Breast Invasive Ductal Carcinoma	6.93705
MB-5162	Breast Invasive Ductal Carcinoma	6.63901
MB-5163	Breast Invasive Ductal Carcinoma	6.44726
MB-5164	Breast Invasive Ductal Carcinoma	6.22539
MB-5166	Breast Invasive Ductal Carcinoma	6.82572
MB-5167	Breast Invasive Ductal Carcinoma	6.87308
MB-5169	Breast Invasive Ductal Carcinoma	6.39847
MB-5171	Breast Invasive Ductal Carcinoma	6.53733
MB-5172	Breast Invasive Ductal Carcinoma	7.23831
MB-5173	Breast Invasive Ductal Carcinoma	7.87016
MB-5174	Breast Invasive Ductal Carcinoma	5.53458
MB-5175	Breast Invasive Ductal Carcinoma	7.55725
MB-5177	Breast Invasive Ductal Carcinoma	7.01684
MB-5183	Breast Invasive Ductal Carcinoma	6.7265
MB-5185	Breast Invasive Ductal Carcinoma	6.24908
MB-5186	Breast Invasive Ductal Carcinoma	6.61955
MB-5188	Breast Invasive Ductal Carcinoma	7.33837
MB-5189	Breast Invasive Ductal Carcinoma	6.67246
MB-5193	Breast Invasive Ductal Carcinoma	6.80429
MB-5195	Breast Invasive Ductal Carcinoma	6.57112
MB-5196	Breast Invasive Ductal Carcinoma	6.82029
MB-5197	Breast Invasive Ductal Carcinoma	6.84811
MB-5199	Breast Invasive Ductal Carcinoma	6.85039
MB-5200	Breast Invasive Ductal Carcinoma	6.93667
MB-5201	Breast Invasive Ductal Carcinoma	6.79844
MB-5204	Breast Invasive Ductal Carcinoma	6.90515
MB-5205	Breast Invasive Ductal Carcinoma	7.5859
MB-5208	Breast Invasive Ductal Carcinoma	7.22173
MB-5209	Breast Invasive Ductal Carcinoma	5.78926
MB-5211	Breast Invasive Ductal Carcinoma	6.89315
MB-5212	Breast Invasive Ductal Carcinoma	7.50782
MB-5213	Breast Invasive Ductal Carcinoma	6.91738
MB-5214	Breast Invasive Ductal Carcinoma	6.71146
MB-5215	Breast Invasive Ductal Carcinoma	7.24622
MB-5218	Breast Invasive Ductal Carcinoma	6.75041
MB-5221	Breast Invasive Ductal Carcinoma	6.46624
MB-5222	Breast Invasive Ductal Carcinoma	6.85269
MB-5223	Breast Invasive Ductal Carcinoma	7.04913
MB-5224	Breast Invasive Ductal Carcinoma	7.05783
MB-5225	Breast Invasive Ductal Carcinoma	6.91488
MB-5226	Breast Invasive Ductal Carcinoma	7.02269
MB-5227	Breast Invasive Ductal Carcinoma	6.96941
MB-5228	Breast Invasive Ductal Carcinoma	6.40531
MB-5229	Breast Invasive Ductal Carcinoma	6.70004
MB-5231	Breast Invasive Ductal Carcinoma	6.09554
MB-5232	Breast Invasive Ductal Carcinoma	6.7335
MB-5233	Breast Invasive Ductal Carcinoma	6.30297
MB-5235	Breast Invasive Ductal Carcinoma	7.06575
MB-5236	Breast Invasive Ductal Carcinoma	6.94445
MB-5238	Breast Invasive Ductal Carcinoma	6.54232
MB-5243	Breast Invasive Ductal Carcinoma	7.2845
MB-5244	Breast Invasive Ductal Carcinoma	6.35961
MB-5251	Breast Invasive Ductal Carcinoma	6.57741
MB-5256	Breast Invasive Ductal Carcinoma	6.69583
MB-5258	Breast Invasive Ductal Carcinoma	7.20335
MB-5259	Breast Invasive Ductal Carcinoma	6.13705
MB-5261	Breast Invasive Ductal Carcinoma	6.67936
MB-5264	Breast Invasive Ductal Carcinoma	6.64328
MB-5266	Breast Invasive Ductal Carcinoma	6.15931
MB-5267	Breast Invasive Ductal Carcinoma	6.76505
MB-5271	Breast Invasive Ductal Carcinoma	6.46035
MB-5272	Breast Invasive Ductal Carcinoma	6.69634
MB-5273	Breast Invasive Ductal Carcinoma	6.29151
MB-5275	Breast Invasive Ductal Carcinoma	6.07496
MB-5277	Breast Invasive Ductal Carcinoma	6.57808
MB-5279	Breast Invasive Ductal Carcinoma	6.71576
MB-5281	Breast Invasive Ductal Carcinoma	6.51553
MB-5287	Breast Invasive Ductal Carcinoma	7.20234
MB-5288	Breast Invasive Ductal Carcinoma	6.16771
MB-5290	Breast Invasive Ductal Carcinoma	6.5602
MB-5291	Breast Invasive Ductal Carcinoma	6.3515
MB-5292	Breast Invasive Ductal Carcinoma	6.60663
MB-5294	Breast Invasive Ductal Carcinoma	8.0488
MB-5295	Breast Invasive Ductal Carcinoma	6.88424
MB-5296	Breast Invasive Ductal Carcinoma	5.96344
MB-5300	Breast Invasive Ductal Carcinoma	7.09076
MB-5306	Breast Invasive Ductal Carcinoma	5.95571
MB-5308	Breast Invasive Ductal Carcinoma	6.32041
MB-5311	Breast Invasive Ductal Carcinoma	6.27662
MB-5312	Breast Invasive Ductal Carcinoma	7.00378
MB-5315	Breast Invasive Ductal Carcinoma	6.23609
MB-5318	Breast Invasive Ductal Carcinoma	7.1471
MB-5323	Breast Invasive Ductal Carcinoma	6.83692
MB-5328	Breast Invasive Ductal Carcinoma	6.82456
MB-5331	Breast Invasive Ductal Carcinoma	5.86406
MB-5332	Breast Invasive Ductal Carcinoma	6.25095
MB-5334	Breast Invasive Ductal Carcinoma	6.4501
MB-5335	Breast Invasive Ductal Carcinoma	8.03171
MB-5338	Breast Invasive Ductal Carcinoma	6.89518
MB-5339	Breast Invasive Ductal Carcinoma	6.17915
MB-5341	Breast Invasive Ductal Carcinoma	7.00217
MB-5345	Breast Invasive Ductal Carcinoma	6.65629
MB-5346	Breast Invasive Ductal Carcinoma	8.36424
MB-5347	Breast Invasive Ductal Carcinoma	6.22398
MB-5348	Breast Invasive Ductal Carcinoma	7.52726
MB-5351	Breast Invasive Ductal Carcinoma	6.50065
MB-5361	Breast Invasive Ductal Carcinoma	6.39173
MB-5364	Breast Invasive Ductal Carcinoma	6.32723
MB-5365	Breast Invasive Ductal Carcinoma	6.50816
MB-5370	Breast Invasive Ductal Carcinoma	6.65695
MB-5373	Breast Invasive Ductal Carcinoma	6.53465
MB-5377	Breast Invasive Ductal Carcinoma	6.61558
MB-5378	Breast Invasive Ductal Carcinoma	7.77593
MB-5381	Breast Invasive Ductal Carcinoma	6.36022
MB-5382	Breast Invasive Ductal Carcinoma	6.52852
MB-5383	Breast Invasive Ductal Carcinoma	6.32309
MB-5386	Breast Invasive Ductal Carcinoma	6.91488
MB-5389	Breast Invasive Ductal Carcinoma	6.6038
MB-5395	Breast Invasive Ductal Carcinoma	6.59552
MB-5396	Breast Invasive Ductal Carcinoma	6.50105
MB-5397	Breast Invasive Ductal Carcinoma	6.33723
MB-5398	Breast Invasive Ductal Carcinoma	7.01342
MB-5399	Breast Invasive Ductal Carcinoma	6.61989
MB-5402	Breast Invasive Ductal Carcinoma	6.40853
MB-5403	Breast Invasive Ductal Carcinoma	6.63661
MB-5404	Breast Invasive Ductal Carcinoma	6.29929
MB-5407	Breast Invasive Ductal Carcinoma	6.46513
MB-5408	Breast Invasive Ductal Carcinoma	6.67074
MB-5409	Breast Invasive Ductal Carcinoma	6.45771
MB-5410	Breast Invasive Ductal Carcinoma	5.96653
MB-5411	Breast Invasive Ductal Carcinoma	7.44459
MB-5412	Breast Invasive Ductal Carcinoma	6.37322
MB-5414	Breast Invasive Ductal Carcinoma	6.50154
MB-5417	Breast Invasive Ductal Carcinoma	6.20633
MB-5418	Breast Invasive Ductal Carcinoma	6.13903
MB-5420	Breast Invasive Ductal Carcinoma	6.70389
MB-5421	Breast Invasive Ductal Carcinoma	7.54556
MB-5422	Breast Invasive Ductal Carcinoma	6.60316
MB-5425	Breast Invasive Ductal Carcinoma	6.78791
MB-5426	Breast Invasive Ductal Carcinoma	7.11562
MB-5427	Breast Invasive Ductal Carcinoma	7.39567
MB-5429	Breast Invasive Ductal Carcinoma	6.81012
MB-5431	Breast Invasive Ductal Carcinoma	7.02827
MB-5432	Breast Invasive Ductal Carcinoma	6.57709
MB-5433	Breast Invasive Ductal Carcinoma	6.86598
MB-5434	Breast Invasive Ductal Carcinoma	6.8769
MB-5435	Breast Invasive Ductal Carcinoma	6.78306
MB-5440	Breast Invasive Ductal Carcinoma	6.47195
MB-5441	Breast Invasive Ductal Carcinoma	5.98226
MB-5442	Breast Invasive Ductal Carcinoma	7.35361
MB-5446	Breast Invasive Ductal Carcinoma	7.21729
MB-5447	Breast Invasive Ductal Carcinoma	6.87347
MB-5450	Breast Invasive Ductal Carcinoma	6.93524
MB-5452	Breast Invasive Ductal Carcinoma	6.83704
MB-5453	Breast Invasive Ductal Carcinoma	7.1996
MB-5454	Breast Invasive Ductal Carcinoma	7.70246
MB-5457	Breast Invasive Ductal Carcinoma	6.61931
MB-5458	Breast Invasive Ductal Carcinoma	8.24496
MB-5459	Breast Invasive Ductal Carcinoma	6.18122
MB-5464	Breast Invasive Ductal Carcinoma	7.4759
MB-5465	Breast Invasive Ductal Carcinoma	7.69533
MB-5468	Breast Invasive Ductal Carcinoma	8.40537
MB-5471	Breast Invasive Ductal Carcinoma	8.29803
MB-5472	Breast Invasive Ductal Carcinoma	6.92002
MB-5473	Breast Invasive Ductal Carcinoma	6.92793
MB-5474	Breast Invasive Ductal Carcinoma	6.20121
MB-5475	Breast Invasive Ductal Carcinoma	6.45923
MB-5481	Breast Invasive Ductal Carcinoma	7.05215
MB-5482	Breast Invasive Ductal Carcinoma	6.90385
MB-5483	Breast Invasive Ductal Carcinoma	7.18331
MB-5485	Breast Invasive Ductal Carcinoma	6.72243
MB-5486	Breast Invasive Ductal Carcinoma	7.42077
MB-5489	Breast Invasive Ductal Carcinoma	6.5243
MB-5490	Breast Invasive Ductal Carcinoma	6.5437
MB-5491	Breast Invasive Ductal Carcinoma	7.08669
MB-5495	Breast Invasive Ductal Carcinoma	6.94092
MB-5497	Breast Invasive Ductal Carcinoma	7.36679
MB-5498	Breast Invasive Ductal Carcinoma	6.82843
MB-5499	Breast Invasive Ductal Carcinoma	6.93746
MB-5502	Breast Invasive Ductal Carcinoma	6.09347
MB-5511	Breast Invasive Ductal Carcinoma	6.23925
MB-5513	Breast Invasive Ductal Carcinoma	7.37941
MB-5514	Breast Invasive Ductal Carcinoma	6.39769
MB-5518	Breast Invasive Ductal Carcinoma	7.19283
MB-5519	Breast Invasive Ductal Carcinoma	6.5857
MB-5521	Breast Invasive Ductal Carcinoma	6.957
MB-5526	Breast Invasive Ductal Carcinoma	7.5061
MB-5527	Breast Invasive Ductal Carcinoma	6.72092
MB-5529	Breast Invasive Ductal Carcinoma	7.77572
MB-5530	Breast Invasive Ductal Carcinoma	6.51862
MB-5531	Breast Invasive Ductal Carcinoma	7.37988
MB-5532	Breast Invasive Ductal Carcinoma	6.12447
MB-5534	Breast Invasive Ductal Carcinoma	7.23656
MB-5535	Breast Invasive Ductal Carcinoma	6.23025
MB-5541	Breast Invasive Ductal Carcinoma	6.18131
MB-5543	Breast Invasive Ductal Carcinoma	6.99243
MB-5547	Breast Invasive Ductal Carcinoma	7.17666
MB-5548	Breast Invasive Ductal Carcinoma	8.00976
MB-5549	Breast Invasive Ductal Carcinoma	7.67153
MB-5550	Breast Invasive Ductal Carcinoma	6.87283
MB-5551	Breast Invasive Ductal Carcinoma	7.66716
MB-5552	Breast Invasive Ductal Carcinoma	6.52392
MB-5553	Breast Invasive Ductal Carcinoma	6.69847
MB-5556	Breast Invasive Ductal Carcinoma	7.70685
MB-5558	Breast Invasive Ductal Carcinoma	6.73215
MB-5560	Breast Invasive Ductal Carcinoma	8.50255
MB-5562	Breast Invasive Ductal Carcinoma	6.72829
MB-5565	Breast Invasive Ductal Carcinoma	7.65925
MB-5566	Breast Invasive Ductal Carcinoma	7.39191
MB-5571	Breast Invasive Ductal Carcinoma	6.68561
MB-5572	Breast Invasive Ductal Carcinoma	7.12431
MB-5575	Breast Invasive Ductal Carcinoma	6.60102
MB-5580	Breast Invasive Ductal Carcinoma	6.16331
MB-5582	Breast Invasive Ductal Carcinoma	6.68471
MB-5583	Breast Invasive Ductal Carcinoma	6.81859
MB-5584	Breast Invasive Ductal Carcinoma	6.59737
MB-5589	Breast Invasive Ductal Carcinoma	6.43936
MB-5590	Breast Invasive Ductal Carcinoma	7.13755
MB-5591	Breast Invasive Ductal Carcinoma	6.59187
MB-5597	Breast Invasive Ductal Carcinoma	6.69113
MB-5599	Breast Invasive Ductal Carcinoma	6.70143
MB-5601	Breast Invasive Ductal Carcinoma	7.17103
MB-5602	Breast Invasive Ductal Carcinoma	7.62926
MB-5603	Breast Invasive Ductal Carcinoma	6.53618
MB-5604	Breast Invasive Ductal Carcinoma	6.85429
MB-5605	Breast Invasive Ductal Carcinoma	7.08417
MB-5613	Breast Invasive Ductal Carcinoma	7.2068
MB-5614	Breast Invasive Ductal Carcinoma	6.8692
MB-5616	Breast Invasive Ductal Carcinoma	7.58035
MB-5617	Breast Invasive Ductal Carcinoma	7.21446
MB-5620	Breast Invasive Ductal Carcinoma	6.74497
MB-5622	Breast Invasive Ductal Carcinoma	6.49485
MB-5623	Breast Invasive Ductal Carcinoma	6.7259
MB-5624	Breast Invasive Ductal Carcinoma	6.72888
MB-5626	Breast Invasive Ductal Carcinoma	6.3168
MB-5628	Breast Invasive Ductal Carcinoma	6.38571
MB-5629	Breast Invasive Ductal Carcinoma	6.65021
MB-5632	Breast Invasive Ductal Carcinoma	6.63383
MB-5633	Breast Invasive Ductal Carcinoma	6.45778
MB-5634	Breast Invasive Ductal Carcinoma	6.81772
MB-5635	Breast Invasive Ductal Carcinoma	6.02234
MB-5636	Breast Invasive Ductal Carcinoma	6.38012
MB-5638	Breast Invasive Ductal Carcinoma	6.27203
MB-5640	Breast Invasive Ductal Carcinoma	6.50193
MB-5641	Breast Invasive Ductal Carcinoma	6.84809
MB-5642	Breast Invasive Ductal Carcinoma	6.64255
MB-5645	Breast Invasive Ductal Carcinoma	6.41359
MB-5647	Breast Invasive Ductal Carcinoma	7.34995
MB-5652	Breast Invasive Ductal Carcinoma	6.62927
MB-5653	Breast Invasive Ductal Carcinoma	6.97286
MB-5654	Breast Invasive Ductal Carcinoma	6.58815
MB-5655	Breast Invasive Ductal Carcinoma	7.31133
MB-5656	Breast Invasive Ductal Carcinoma	6.86418
MB-6010	Breast Invasive Ductal Carcinoma	7.37136
MB-6011	Breast Invasive Ductal Carcinoma	6.66846
MB-6016	Breast Invasive Ductal Carcinoma	6.36507
MB-6017	Breast Invasive Ductal Carcinoma	6.90054
MB-6018	Breast Invasive Ductal Carcinoma	7.00716
MB-6019	Breast Invasive Ductal Carcinoma	6.06505
MB-6022	Breast Invasive Ductal Carcinoma	6.38415
MB-6024	Breast Invasive Ductal Carcinoma	6.35684
MB-6026	Breast Invasive Ductal Carcinoma	6.40803
MB-6030	Breast Invasive Ductal Carcinoma	6.42437
MB-6036	Breast Invasive Ductal Carcinoma	7.17625
MB-6039	Breast Invasive Ductal Carcinoma	7.13256
MB-6042	Breast Invasive Ductal Carcinoma	6.85039
MB-6044	Breast Invasive Ductal Carcinoma	6.08045
MB-6048	Breast Invasive Ductal Carcinoma	6.58319
MB-6049	Breast Invasive Ductal Carcinoma	6.53199
MB-6050	Breast Invasive Ductal Carcinoma	6.5246
MB-6051	Breast Invasive Ductal Carcinoma	6.83097
MB-6052	Breast Invasive Ductal Carcinoma	6.9333
MB-6053	Breast Invasive Ductal Carcinoma	7.0936
MB-6055	Breast Invasive Ductal Carcinoma	7.57848
MB-6058	Breast Invasive Ductal Carcinoma	7.8723
MB-6059	Breast Invasive Ductal Carcinoma	7.14648
MB-6060	Breast Invasive Ductal Carcinoma	7.44261
MB-6062	Breast Invasive Ductal Carcinoma	7.50122
MB-6063	Breast Invasive Ductal Carcinoma	6.24254
MB-6065	Breast Invasive Ductal Carcinoma	6.18335
MB-6068	Breast Invasive Ductal Carcinoma	6.83932
MB-6069	Breast Invasive Ductal Carcinoma	6.57297
MB-6071	Breast Invasive Ductal Carcinoma	6.72996
MB-6075	Breast Invasive Ductal Carcinoma	6.35413
MB-6077	Breast Invasive Ductal Carcinoma	6.4275
MB-6079	Breast Invasive Ductal Carcinoma	6.96965
MB-6080	Breast Invasive Ductal Carcinoma	6.54202
MB-6082	Breast Invasive Ductal Carcinoma	6.44051
MB-6083	Breast Invasive Ductal Carcinoma	6.15611
MB-6085	Breast Invasive Ductal Carcinoma	6.65101
MB-6097	Breast Invasive Ductal Carcinoma	6.09554
MB-6098	Breast Invasive Ductal Carcinoma	7.10565
MB-6100	Breast Invasive Ductal Carcinoma	6.65876
MB-6101	Breast Invasive Ductal Carcinoma	6.6773
MB-6108	Breast Invasive Ductal Carcinoma	6.60528
MB-6113	Breast Invasive Ductal Carcinoma	6.76663
MB-6114	Breast Invasive Ductal Carcinoma	6.48548
MB-6116	Breast Invasive Ductal Carcinoma	7.45029
MB-6118	Breast Invasive Ductal Carcinoma	6.97085
MB-6122	Breast Invasive Ductal Carcinoma	6.73837
MB-6124	Breast Invasive Ductal Carcinoma	6.96767
MB-6125	Breast Invasive Ductal Carcinoma	6.8188
MB-6131	Breast Invasive Ductal Carcinoma	6.35052
MB-6135	Breast Invasive Ductal Carcinoma	6.98721
MB-6143	Breast Invasive Ductal Carcinoma	7.65748
MB-6144	Breast Invasive Ductal Carcinoma	6.56352
MB-6146	Breast Invasive Ductal Carcinoma	7.38564
MB-6149	Breast Invasive Ductal Carcinoma	5.85563
MB-6150	Breast Invasive Ductal Carcinoma	7.41707
MB-6152	Breast Invasive Ductal Carcinoma	6.88654
MB-6154	Breast Invasive Ductal Carcinoma	7.21372
MB-6156	Breast Invasive Ductal Carcinoma	6.6826
MB-6157	Breast Invasive Ductal Carcinoma	6.84886
MB-6160	Breast Invasive Ductal Carcinoma	6.96767
MB-6164	Breast Invasive Ductal Carcinoma	7.43523
MB-6169	Breast Invasive Ductal Carcinoma	6.79921
MB-6171	Breast Invasive Ductal Carcinoma	6.80333
MB-6178	Breast Invasive Ductal Carcinoma	7.23198
MB-6181	Breast Invasive Ductal Carcinoma	6.65949
MB-6182	Breast Invasive Ductal Carcinoma	6.77109
MB-6183	Breast Invasive Ductal Carcinoma	6.73285
MB-6184	Breast Invasive Ductal Carcinoma	6.77816
MB-6187	Breast Invasive Ductal Carcinoma	6.65841
MB-6188	Breast Invasive Ductal Carcinoma	8.06022
MB-6190	Breast Invasive Ductal Carcinoma	7.00478
MB-6192	Breast Invasive Ductal Carcinoma	7.62736
MB-6200	Breast Invasive Ductal Carcinoma	6.95175
MB-6201	Breast Invasive Ductal Carcinoma	6.64111
MB-6204	Breast Invasive Ductal Carcinoma	7.07394
MB-6207	Breast Invasive Ductal Carcinoma	7.04685
MB-6208	Breast Invasive Ductal Carcinoma	6.26666
MB-6211	Breast Invasive Ductal Carcinoma	6.5183
MB-6214	Breast Invasive Ductal Carcinoma	7.06698
MB-6218	Breast Invasive Ductal Carcinoma	7.08991
MB-6223	Breast Invasive Ductal Carcinoma	6.76627
MB-6224	Breast Invasive Ductal Carcinoma	6.97005
MB-6225	Breast Invasive Ductal Carcinoma	7.42566
MB-6228	Breast Invasive Ductal Carcinoma	7.18211
MB-6229	Breast Invasive Ductal Carcinoma	7.10231
MB-6231	Breast Invasive Ductal Carcinoma	6.19374
MB-6237	Breast Invasive Ductal Carcinoma	7.98309
MB-6242	Breast Invasive Ductal Carcinoma	7.89232
MB-6245	Breast Invasive Ductal Carcinoma	7.14605
MB-6246	Breast Invasive Ductal Carcinoma	6.55311
MB-6248	Breast Invasive Ductal Carcinoma	7.81212
MB-6251	Breast Invasive Ductal Carcinoma	7.96893
MB-6256	Breast Invasive Ductal Carcinoma	7.18168
MB-6257	Breast Invasive Ductal Carcinoma	6.85303
MB-6263	Breast Invasive Ductal Carcinoma	7.11562
MB-6271	Breast Invasive Ductal Carcinoma	6.4504
MB-6272	Breast Invasive Ductal Carcinoma	8.26589
MB-6273	Breast Invasive Ductal Carcinoma	6.37123
MB-6280	Breast Invasive Ductal Carcinoma	7.54837
MB-6281	Breast Invasive Ductal Carcinoma	7.37315
MB-6286	Breast Invasive Ductal Carcinoma	6.79321
MB-6287	Breast Invasive Ductal Carcinoma	7.32946
MB-6288	Breast Invasive Ductal Carcinoma	7.3535
MB-6297	Breast Invasive Ductal Carcinoma	6.93291
MB-6300	Breast Invasive Ductal Carcinoma	7.26613
MB-6302	Breast Invasive Ductal Carcinoma	6.80866
MB-6305	Breast Invasive Ductal Carcinoma	7.53061
MB-6306	Breast Invasive Ductal Carcinoma	7.57377
MB-6308	Breast Invasive Ductal Carcinoma	6.72996
MB-6312	Breast Invasive Ductal Carcinoma	6.84198
MB-6317	Breast Invasive Ductal Carcinoma	6.94662
MB-6318	Breast Invasive Ductal Carcinoma	6.99722
MB-6328	Breast Invasive Ductal Carcinoma	6.97602
MB-6329	Breast Invasive Ductal Carcinoma	7.09237
MB-6330	Breast Invasive Ductal Carcinoma	6.13951
MB-6334	Breast Invasive Ductal Carcinoma	6.22838
MB-6336	Breast Invasive Ductal Carcinoma	7.26261
MB-6337	Breast Invasive Ductal Carcinoma	6.05433
MB-6344	Breast Invasive Ductal Carcinoma	7.16743
MB-6359	Breast Invasive Ductal Carcinoma	6.94781
MB-6363	Breast Invasive Ductal Carcinoma	7.23367
MB-7001	Breast Invasive Ductal Carcinoma	6.78344
MB-7002	Breast Invasive Ductal Carcinoma	6.90015
MB-7003	Breast Invasive Ductal Carcinoma	6.57333
MB-7005	Breast Invasive Ductal Carcinoma	7.02008
MB-7006	Breast Invasive Ductal Carcinoma	6.78416
MB-7007	Breast Invasive Ductal Carcinoma	7.96564
MB-7008	Breast Invasive Ductal Carcinoma	6.71221
MB-7009	Breast Invasive Ductal Carcinoma	8.02943
MB-7010	Breast Invasive Ductal Carcinoma	7.39903
MB-7012	Breast Invasive Ductal Carcinoma	7.52495
MB-7013	Breast Invasive Ductal Carcinoma	6.40206
MB-7015	Breast Invasive Ductal Carcinoma	7.36424
MB-7018	Breast Invasive Ductal Carcinoma	7.53991
MB-7019	Breast Invasive Ductal Carcinoma	6.87728
MB-7020	Breast Invasive Ductal Carcinoma	7.08377
MB-7022	Breast Invasive Ductal Carcinoma	6.53533
MB-7023	Breast Invasive Ductal Carcinoma	7.50632
MB-7024	Breast Invasive Ductal Carcinoma	6.7274
MB-7025	Breast Invasive Ductal Carcinoma	7.10565
MB-7026	Breast Invasive Ductal Carcinoma	6.897
MB-7027	Breast Invasive Ductal Carcinoma	6.76553
MB-7028	Breast Invasive Ductal Carcinoma	6.89428
MB-7029	Breast Invasive Ductal Carcinoma	6.77669
MB-7031	Breast Invasive Ductal Carcinoma	8.52606
MB-7034	Breast Invasive Ductal Carcinoma	7.33479
MB-7035	Breast Invasive Ductal Carcinoma	6.72558
MB-7036	Breast Invasive Ductal Carcinoma	7.41928
MB-7037	Breast Invasive Ductal Carcinoma	6.96887
MB-7038	Breast Invasive Ductal Carcinoma	7.4252
MB-7040	Breast Invasive Ductal Carcinoma	7.49384
MB-7042	Breast Invasive Ductal Carcinoma	6.91993
MB-7043	Breast Invasive Ductal Carcinoma	6.59424
MB-7044	Breast Invasive Ductal Carcinoma	7.01364
MB-7045	Breast Invasive Ductal Carcinoma	7.50031
MB-7046	Breast Invasive Ductal Carcinoma	6.79845
MB-7048	Breast Invasive Ductal Carcinoma	6.26527
MB-7049	Breast Invasive Ductal Carcinoma	7.06456
MB-7050	Breast Invasive Ductal Carcinoma	6.82259
MB-7051	Breast Invasive Ductal Carcinoma	6.73034
MB-7052	Breast Invasive Ductal Carcinoma	8.12301
MB-7053	Breast Invasive Ductal Carcinoma	7.01724
MB-7055	Breast Invasive Ductal Carcinoma	6.70645
MB-7056	Breast Invasive Ductal Carcinoma	6.75192
MB-7057	Breast Invasive Ductal Carcinoma	6.89313
MB-7058	Breast Invasive Ductal Carcinoma	6.78005
MB-7061	Breast Invasive Ductal Carcinoma	6.89389
MB-7062	Breast Invasive Ductal Carcinoma	7.05668
MB-7063	Breast Invasive Ductal Carcinoma	6.63449
MB-7065	Breast Invasive Ductal Carcinoma	6.75451
MB-7066	Breast Invasive Ductal Carcinoma	6.74425
MB-7067	Breast Invasive Ductal Carcinoma	6.52329
MB-7068	Breast Invasive Ductal Carcinoma	7.35486
MB-7069	Breast Invasive Ductal Carcinoma	6.45747
MB-7070	Breast Invasive Ductal Carcinoma	6.61397
MB-7073	Breast Invasive Ductal Carcinoma	6.46448
MB-7074	Breast Invasive Ductal Carcinoma	6.87075
MB-7076	Breast Invasive Ductal Carcinoma	6.81017
MB-7077	Breast Invasive Ductal Carcinoma	6.9768
MB-7078	Breast Invasive Ductal Carcinoma	8.40994
MB-7079	Breast Invasive Ductal Carcinoma	6.46805
MB-7080	Breast Invasive Ductal Carcinoma	7.25697
MB-7081	Breast Invasive Ductal Carcinoma	7.37984
MB-7082	Breast Invasive Ductal Carcinoma	6.15122
MB-7083	Breast Invasive Ductal Carcinoma	7.40353
MB-7085	Breast Invasive Ductal Carcinoma	6.72092
MB-7087	Breast Invasive Ductal Carcinoma	6.92898
MB-7088	Breast Invasive Ductal Carcinoma	6.35203
MB-7089	Breast Invasive Ductal Carcinoma	6.70716
MB-7090	Breast Invasive Ductal Carcinoma	6.87114
MB-7091	Breast Invasive Ductal Carcinoma	6.45682
MB-7093	Breast Invasive Ductal Carcinoma	6.71944
MB-7094	Breast Invasive Ductal Carcinoma	5.86689
MB-7095	Breast Invasive Ductal Carcinoma	6.70571
MB-7096	Breast Invasive Ductal Carcinoma	6.60145
MB-7097	Breast Invasive Ductal Carcinoma	6.32988
MB-7099	Breast Invasive Ductal Carcinoma	7.15781
MB-7100	Breast Invasive Ductal Carcinoma	6.61922
MB-7104	Breast Invasive Ductal Carcinoma	7.2099
MB-7106	Breast Invasive Ductal Carcinoma	6.67695
MB-7107	Breast Invasive Ductal Carcinoma	6.57197
MB-7109	Breast Invasive Ductal Carcinoma	6.98565
MB-7111	Breast Invasive Ductal Carcinoma	7.17285
MB-7112	Breast Invasive Ductal Carcinoma	7.36108
MB-7113	Breast Invasive Ductal Carcinoma	7.0485
MB-7114	Breast Invasive Ductal Carcinoma	8.23444
MB-7115	Breast Invasive Ductal Carcinoma	6.68802
MB-7116	Breast Invasive Ductal Carcinoma	6.06409
MB-7118	Breast Invasive Ductal Carcinoma	6.43639
MB-7119	Breast Invasive Ductal Carcinoma	6.57368
MB-7121	Breast Invasive Ductal Carcinoma	7.10066
MB-7122	Breast Invasive Ductal Carcinoma	6.62821
MB-7123	Breast Invasive Ductal Carcinoma	6.93604
MB-7124	Breast Invasive Ductal Carcinoma	6.79393
MB-7127	Breast Invasive Ductal Carcinoma	7.12431
MB-7130	Breast Invasive Ductal Carcinoma	6.22293
MB-7131	Breast Invasive Ductal Carcinoma	6.68549
MB-7132	Breast Invasive Ductal Carcinoma	6.64507
MB-7135	Breast Invasive Ductal Carcinoma	6.5956
MB-7137	Breast Invasive Ductal Carcinoma	6.98683
MB-7138	Breast Invasive Ductal Carcinoma	7.13007
MB-7140	Breast Invasive Ductal Carcinoma	6.90171
MB-7141	Breast Invasive Ductal Carcinoma	6.78982
MB-7142	Breast Invasive Ductal Carcinoma	6.34457
MB-7143	Breast Invasive Ductal Carcinoma	6.68475
MB-7144	Breast Invasive Ductal Carcinoma	6.73285
MB-7145	Breast Invasive Ductal Carcinoma	7.57945
MB-7149	Breast Invasive Ductal Carcinoma	7.20429
MB-7150	Breast Invasive Ductal Carcinoma	6.69738
MB-7151	Breast Invasive Ductal Carcinoma	7.25956
MB-7152	Breast Invasive Ductal Carcinoma	6.6091
MB-7153	Breast Invasive Ductal Carcinoma	7.03432
MB-7154	Breast Invasive Ductal Carcinoma	7.0522
MB-7155	Breast Invasive Ductal Carcinoma	7.44939
MB-7157	Breast Invasive Ductal Carcinoma	6.84924
MB-7158	Breast Invasive Ductal Carcinoma	6.4294
MB-7159	Breast Invasive Ductal Carcinoma	7.68254
MB-7160	Breast Invasive Ductal Carcinoma	6.98761
MB-7161	Breast Invasive Ductal Carcinoma	6.88615
MB-7162	Breast Invasive Ductal Carcinoma	6.90668
MB-7163	Breast Invasive Ductal Carcinoma	6.57775
MB-7164	Breast Invasive Ductal Carcinoma	6.91955
MB-7165	Breast Invasive Ductal Carcinoma	8.01833
MB-7167	Breast Invasive Ductal Carcinoma	6.85039
MB-7168	Breast Invasive Ductal Carcinoma	6.91567
MB-7170	Breast Invasive Ductal Carcinoma	6.08167
MB-7171	Breast Invasive Ductal Carcinoma	6.33017
MB-7172	Breast Invasive Ductal Carcinoma	7.03714
MB-7174	Breast Invasive Ductal Carcinoma	6.6862
MB-7176	Breast Invasive Ductal Carcinoma	7.02621
MB-7181	Breast Invasive Ductal Carcinoma	6.24562
MB-7182	Breast Invasive Ductal Carcinoma	6.77226
MB-7185	Breast Invasive Ductal Carcinoma	6.56285
MB-7186	Breast Invasive Ductal Carcinoma	6.47453
MB-7187	Breast Invasive Ductal Carcinoma	6.22266
MB-7189	Breast Invasive Ductal Carcinoma	6.78945
MB-7193	Breast Invasive Ductal Carcinoma	7.14017
MB-7194	Breast Invasive Ductal Carcinoma	6.67129
MB-7196	Breast Invasive Ductal Carcinoma	6.86382
MB-7197	Breast Invasive Ductal Carcinoma	6.9808
MB-7198	Breast Invasive Ductal Carcinoma	7.10937
MB-7199	Breast Invasive Ductal Carcinoma	6.70316
MB-7200	Breast Invasive Ductal Carcinoma	6.76849
MB-7201	Breast Invasive Ductal Carcinoma	6.41179
MB-7205	Breast Invasive Ductal Carcinoma	7.1662
MB-7207	Breast Invasive Ductal Carcinoma	6.77262
MB-7208	Breast Invasive Ductal Carcinoma	6.5293
MB-7215	Breast Invasive Ductal Carcinoma	6.93917
MB-7217	Breast Invasive Ductal Carcinoma	6.6376
MB-7219	Breast Invasive Ductal Carcinoma	7.11604
MB-7220	Breast Invasive Ductal Carcinoma	6.67872
MB-7225	Breast Invasive Ductal Carcinoma	6.55045
MB-7226	Breast Invasive Ductal Carcinoma	7.4408
MB-7227	Breast Invasive Ductal Carcinoma	7.04892
MB-7228	Breast Invasive Ductal Carcinoma	6.70174
MB-7230	Breast Invasive Ductal Carcinoma	6.63901
MB-7231	Breast Invasive Ductal Carcinoma	6.80598
MB-7232	Breast Invasive Ductal Carcinoma	6.75008
MB-7233	Breast Invasive Ductal Carcinoma	6.46352
MB-7234	Breast Invasive Ductal Carcinoma	6.66558
MB-7237	Breast Invasive Ductal Carcinoma	7.33876
MB-7238	Breast Invasive Ductal Carcinoma	7.06656
MB-7241	Breast Invasive Ductal Carcinoma	6.9752
MB-7243	Breast Invasive Ductal Carcinoma	6.38695
MB-7244	Breast Invasive Ductal Carcinoma	6.81391
MB-7249	Breast Invasive Ductal Carcinoma	6.7021
MB-7250	Breast Invasive Ductal Carcinoma	5.93176
MB-7251	Breast Invasive Ductal Carcinoma	6.36814
MB-7252	Breast Invasive Ductal Carcinoma	6.54674
MB-7253	Breast Invasive Ductal Carcinoma	6.75707
MB-7254	Breast Invasive Ductal Carcinoma	6.69341
MB-7256	Breast Invasive Ductal Carcinoma	6.31661
MB-7258	Breast Invasive Ductal Carcinoma	7.48456
MB-7260	Breast Invasive Ductal Carcinoma	6.11023
MB-7262	Breast Invasive Ductal Carcinoma	6.97005
MB-7263	Breast Invasive Ductal Carcinoma	6.88269
MB-7264	Breast Invasive Ductal Carcinoma	6.33347
MB-7266	Breast Invasive Ductal Carcinoma	6.87806
MB-7267	Breast Invasive Ductal Carcinoma	7.1838
MB-7268	Breast Invasive Ductal Carcinoma	7.26527
MB-7269	Breast Invasive Ductal Carcinoma	6.8412
MB-7270	Breast Invasive Ductal Carcinoma	6.7296
MB-7275	Breast Invasive Ductal Carcinoma	6.76996
MB-7276	Breast Invasive Ductal Carcinoma	6.35323
MB-7277	Breast Invasive Ductal Carcinoma	7.03631
MB-7278	Breast Invasive Ductal Carcinoma	6.60768
MB-7279	Breast Invasive Ductal Carcinoma	5.97917
MB-7280	Breast Invasive Ductal Carcinoma	7.31221
MB-7281	Breast Invasive Ductal Carcinoma	7.61022
MB-7284	Breast Invasive Ductal Carcinoma	6.97959
MB-7285	Breast Invasive Ductal Carcinoma	6.64219
MB-7286	Breast Invasive Ductal Carcinoma	7.29784
MB-7287	Breast Invasive Ductal Carcinoma	7.16702
MB-7288	Breast Invasive Ductal Carcinoma	7.18043
MB-7289	Breast Invasive Ductal Carcinoma	7.11686
MB-7291	Breast Invasive Ductal Carcinoma	7.24958
MB-7292	Breast Invasive Ductal Carcinoma	7.3535
MB-7293	Breast Invasive Ductal Carcinoma	6.7296
MB-7294	Breast Invasive Ductal Carcinoma	6.75008
MB-7296	Breast Invasive Ductal Carcinoma	6.92389
MB-7297	Breast Invasive Ductal Carcinoma	7.13384
MB-7298	Breast Invasive Ductal Carcinoma	7.36108
MB-7299	Breast Invasive Ductal Carcinoma	7.44711
MB-0035	Breast Invasive Lobular Carcinoma	7.33478
MB-0083	Breast Invasive Lobular Carcinoma	6.99681
MB-0101	Breast Invasive Lobular Carcinoma	6.73126
MB-0102	Breast Invasive Lobular Carcinoma	6.55501
MB-0112	Breast Invasive Lobular Carcinoma	6.48784
MB-0116	Breast Invasive Lobular Carcinoma	6.82606
MB-0139	Breast Invasive Lobular Carcinoma	6.85731
MB-0145	Breast Invasive Lobular Carcinoma	6.71866
MB-0147	Breast Invasive Lobular Carcinoma	5.37312
MB-0188	Breast Invasive Lobular Carcinoma	7.34771
MB-0205	Breast Invasive Lobular Carcinoma	7.04324
MB-0222	Breast Invasive Lobular Carcinoma	6.83857
MB-0228	Breast Invasive Lobular Carcinoma	7.11686
MB-0245	Breast Invasive Lobular Carcinoma	7.04445
MB-0279	Breast Invasive Lobular Carcinoma	6.71256
MB-0302	Breast Invasive Lobular Carcinoma	6.86686
MB-0312	Breast Invasive Lobular Carcinoma	6.89326
MB-0342	Breast Invasive Lobular Carcinoma	6.82374
MB-0344	Breast Invasive Lobular Carcinoma	6.8238
MB-0369	Breast Invasive Lobular Carcinoma	7.14729
MB-0410	Breast Invasive Lobular Carcinoma	7.3155
MB-0427	Breast Invasive Lobular Carcinoma	6.96839
MB-0429	Breast Invasive Lobular Carcinoma	7.37152
MB-0431	Breast Invasive Lobular Carcinoma	7.18233
MB-0444	Breast Invasive Lobular Carcinoma	6.58945
MB-0460	Breast Invasive Lobular Carcinoma	7.20856
MB-0470	Breast Invasive Lobular Carcinoma	6.11685
MB-0472	Breast Invasive Lobular Carcinoma	7.02579
MB-0491	Breast Invasive Lobular Carcinoma	6.94775
MB-0521	Breast Invasive Lobular Carcinoma	7.19259
MB-0578	Breast Invasive Lobular Carcinoma	7.14184
MB-0582	Breast Invasive Lobular Carcinoma	8.14956
MB-0586	Breast Invasive Lobular Carcinoma	7.11644
MB-0593	Breast Invasive Lobular Carcinoma	6.75053
MB-0605	Breast Invasive Lobular Carcinoma	6.88243
MB-0621	Breast Invasive Lobular Carcinoma	7.07433
MB-0634	Breast Invasive Lobular Carcinoma	7.0854
MB-0653	Breast Invasive Lobular Carcinoma	7.15797
MB-0657	Breast Invasive Lobular Carcinoma	7.03299
MB-2556	Breast Invasive Lobular Carcinoma	6.11223
MB-2744	Breast Invasive Lobular Carcinoma	7.16952
MB-2754	Breast Invasive Lobular Carcinoma	7.10484
MB-2769	Breast Invasive Lobular Carcinoma	6.89456
MB-2770	Breast Invasive Lobular Carcinoma	6.75594
MB-2840	Breast Invasive Lobular Carcinoma	6.32648
MB-2845	Breast Invasive Lobular Carcinoma	6.1787
MB-2854	Breast Invasive Lobular Carcinoma	6.15172
MB-2900	Breast Invasive Lobular Carcinoma	6.20989
MB-3002	Breast Invasive Lobular Carcinoma	7.15982
MB-3021	Breast Invasive Lobular Carcinoma	6.43196
MB-3049	Breast Invasive Lobular Carcinoma	7.16557
MB-3085	Breast Invasive Lobular Carcinoma	6.82881
MB-3110	Breast Invasive Lobular Carcinoma	6.0252
MB-3378	Breast Invasive Lobular Carcinoma	6.57997
MB-3379	Breast Invasive Lobular Carcinoma	6.41817
MB-3389	Breast Invasive Lobular Carcinoma	6.65087
MB-3429	Breast Invasive Lobular Carcinoma	6.63032
MB-4005	Breast Invasive Lobular Carcinoma	6.92507
MB-4033	Breast Invasive Lobular Carcinoma	6.62997
MB-4289	Breast Invasive Lobular Carcinoma	5.43615
MB-4667	Breast Invasive Lobular Carcinoma	6.1117
MB-4695	Breast Invasive Lobular Carcinoma	6.86306
MB-4697	Breast Invasive Lobular Carcinoma	6.34725
MB-4698	Breast Invasive Lobular Carcinoma	6.90282
MB-4708	Breast Invasive Lobular Carcinoma	6.73453
MB-4716	Breast Invasive Lobular Carcinoma	6.61593
MB-4718	Breast Invasive Lobular Carcinoma	6.88625
MB-4721	Breast Invasive Lobular Carcinoma	6.75848
MB-4741	Breast Invasive Lobular Carcinoma	6.92709
MB-4764	Breast Invasive Lobular Carcinoma	6.38283
MB-4797	Breast Invasive Lobular Carcinoma	6.53765
MB-4798	Breast Invasive Lobular Carcinoma	6.0513
MB-4828	Breast Invasive Lobular Carcinoma	7.04809
MB-4846	Breast Invasive Lobular Carcinoma	6.48101
MB-4853	Breast Invasive Lobular Carcinoma	6.89858
MB-4860	Breast Invasive Lobular Carcinoma	6.74167
MB-4872	Breast Invasive Lobular Carcinoma	6.76679
MB-4876	Breast Invasive Lobular Carcinoma	6.95135
MB-4968	Breast Invasive Lobular Carcinoma	6.70524
MB-4978	Breast Invasive Lobular Carcinoma	6.76112
MB-4992	Breast Invasive Lobular Carcinoma	6.51685
MB-4998	Breast Invasive Lobular Carcinoma	6.94625
MB-5074	Breast Invasive Lobular Carcinoma	6.83953
MB-5110	Breast Invasive Lobular Carcinoma	6.60595
MB-5121	Breast Invasive Lobular Carcinoma	6.85086
MB-5147	Breast Invasive Lobular Carcinoma	7.03057
MB-5150	Breast Invasive Lobular Carcinoma	6.5016
MB-5178	Breast Invasive Lobular Carcinoma	6.84809
MB-5184	Breast Invasive Lobular Carcinoma	7.07566
MB-5191	Breast Invasive Lobular Carcinoma	6.50861
MB-5298	Breast Invasive Lobular Carcinoma	7.3145
MB-5299	Breast Invasive Lobular Carcinoma	7.02304
MB-5313	Breast Invasive Lobular Carcinoma	6.29615
MB-5326	Breast Invasive Lobular Carcinoma	6.45168
MB-5327	Breast Invasive Lobular Carcinoma	7.04019
MB-5329	Breast Invasive Lobular Carcinoma	6.99664
MB-5330	Breast Invasive Lobular Carcinoma	6.40535
MB-5366	Breast Invasive Lobular Carcinoma	6.37991
MB-5390	Breast Invasive Lobular Carcinoma	7.00735
MB-5392	Breast Invasive Lobular Carcinoma	6.78451
MB-5463	Breast Invasive Lobular Carcinoma	5.97546
MB-5484	Breast Invasive Lobular Carcinoma	6.31849
MB-5492	Breast Invasive Lobular Carcinoma	6.72558
MB-5493	Breast Invasive Lobular Carcinoma	6.78985
MB-5554	Breast Invasive Lobular Carcinoma	6.85052
MB-5563	Breast Invasive Lobular Carcinoma	6.28205
MB-5577	Breast Invasive Lobular Carcinoma	6.29558
MB-5592	Breast Invasive Lobular Carcinoma	6.4272
MB-5593	Breast Invasive Lobular Carcinoma	6.0331
MB-5596	Breast Invasive Lobular Carcinoma	6.50733
MB-6006	Breast Invasive Lobular Carcinoma	6.93604
MB-6007	Breast Invasive Lobular Carcinoma	6.08719
MB-6008	Breast Invasive Lobular Carcinoma	6.22021
MB-6012	Breast Invasive Lobular Carcinoma	5.72886
MB-6014	Breast Invasive Lobular Carcinoma	6.68084
MB-6021	Breast Invasive Lobular Carcinoma	6.51197
MB-6023	Breast Invasive Lobular Carcinoma	6.86116
MB-6107	Breast Invasive Lobular Carcinoma	6.48132
MB-6133	Breast Invasive Lobular Carcinoma	6.41868
MB-6141	Breast Invasive Lobular Carcinoma	6.87037
MB-6147	Breast Invasive Lobular Carcinoma	6.74425
MB-6167	Breast Invasive Lobular Carcinoma	7.11937
MB-6195	Breast Invasive Lobular Carcinoma	6.94273
MB-6253	Breast Invasive Lobular Carcinoma	7.09484
MB-6283	Breast Invasive Lobular Carcinoma	7.18466
MB-6319	Breast Invasive Lobular Carcinoma	6.65488
MB-6358	Breast Invasive Lobular Carcinoma	6.71578
MB-7004	Breast Invasive Lobular Carcinoma	6.88269
MB-7041	Breast Invasive Lobular Carcinoma	6.73801
MB-7054	Breast Invasive Lobular Carcinoma	6.70031
MB-7060	Breast Invasive Lobular Carcinoma	6.65629
MB-7071	Breast Invasive Lobular Carcinoma	6.89274
MB-7101	Breast Invasive Lobular Carcinoma	6.51628
MB-7133	Breast Invasive Lobular Carcinoma	6.85039
MB-7173	Breast Invasive Lobular Carcinoma	6.54844
MB-7195	Breast Invasive Lobular Carcinoma	6.54742
MB-7212	Breast Invasive Lobular Carcinoma	6.91448
MB-7216	Breast Invasive Lobular Carcinoma	6.93604
MB-7218	Breast Invasive Lobular Carcinoma	6.81426
MB-7273	Breast Invasive Lobular Carcinoma	7.34279
MB-7283	Breast Invasive Lobular Carcinoma	6.6275
MB-7295	Breast Invasive Lobular Carcinoma	7.38564
MB-0184	Breast Invasive Mixed Mucinous Carcinoma	7.03656
MB-0231	Breast Invasive Mixed Mucinous Carcinoma	6.82906
MB-0339	Breast Invasive Mixed Mucinous Carcinoma	7.01886
MB-0365	Breast Invasive Mixed Mucinous Carcinoma	6.88539
MB-0439	Breast Invasive Mixed Mucinous Carcinoma	7.63354
MB-0454	Breast Invasive Mixed Mucinous Carcinoma	7.04018
MB-0471	Breast Invasive Mixed Mucinous Carcinoma	7.04721
MB-0577	Breast Invasive Mixed Mucinous Carcinoma	7.13804
MB-0617	Breast Invasive Mixed Mucinous Carcinoma	7.35704
MB-2763	Breast Invasive Mixed Mucinous Carcinoma	7.55641
MB-2853	Breast Invasive Mixed Mucinous Carcinoma	6.39828
MB-2863	Breast Invasive Mixed Mucinous Carcinoma	6.30216
MB-2919	Breast Invasive Mixed Mucinous Carcinoma	7.17077
MB-3252	Breast Invasive Mixed Mucinous Carcinoma	7.078
MB-5033	Breast Invasive Mixed Mucinous Carcinoma	6.82172
MB-5230	Breast Invasive Mixed Mucinous Carcinoma	6.84337
MB-5525	Breast Invasive Mixed Mucinous Carcinoma	6.4266
MB-6217	Breast Invasive Mixed Mucinous Carcinoma	6.81426
MB-6254	Breast Invasive Mixed Mucinous Carcinoma	7.21585
MB-6314	Breast Invasive Mixed Mucinous Carcinoma	7.06781
MB-6327	Breast Invasive Mixed Mucinous Carcinoma	7.13804
MB-6346	Breast Invasive Mixed Mucinous Carcinoma	6.06059
MB-0006	Breast Mixed Ductal and Lobular Carcinoma	6.38165
MB-0008	Breast Mixed Ductal and Lobular Carcinoma	7.61039
MB-0022	Breast Mixed Ductal and Lobular Carcinoma	6.74678
MB-0050	Breast Mixed Ductal and Lobular Carcinoma	7.14064
MB-0056	Breast Mixed Ductal and Lobular Carcinoma	7.21499
MB-0093	Breast Mixed Ductal and Lobular Carcinoma	6.90208
MB-0117	Breast Mixed Ductal and Lobular Carcinoma	6.96062
MB-0124	Breast Mixed Ductal and Lobular Carcinoma	6.73069
MB-0125	Breast Mixed Ductal and Lobular Carcinoma	7.03917
MB-0133	Breast Mixed Ductal and Lobular Carcinoma	6.6541
MB-0142	Breast Mixed Ductal and Lobular Carcinoma	6.77302
MB-0162	Breast Mixed Ductal and Lobular Carcinoma	6.9687
MB-0171	Breast Mixed Ductal and Lobular Carcinoma	6.96023
MB-0177	Breast Mixed Ductal and Lobular Carcinoma	7.07964
MB-0192	Breast Mixed Ductal and Lobular Carcinoma	7.18122
MB-0199	Breast Mixed Ductal and Lobular Carcinoma	6.82756
MB-0207	Breast Mixed Ductal and Lobular Carcinoma	7.14715
MB-0215	Breast Mixed Ductal and Lobular Carcinoma	7.35163
MB-0229	Breast Mixed Ductal and Lobular Carcinoma	7.27711
MB-0234	Breast Mixed Ductal and Lobular Carcinoma	6.56759
MB-0239	Breast Mixed Ductal and Lobular Carcinoma	6.88883
MB-0263	Breast Mixed Ductal and Lobular Carcinoma	7.00041
MB-0266	Breast Mixed Ductal and Lobular Carcinoma	6.91606
MB-0282	Breast Mixed Ductal and Lobular Carcinoma	7.08212
MB-0319	Breast Mixed Ductal and Lobular Carcinoma	6.86478
MB-0320	Breast Mixed Ductal and Lobular Carcinoma	6.78328
MB-0363	Breast Mixed Ductal and Lobular Carcinoma	7.12653
MB-0366	Breast Mixed Ductal and Lobular Carcinoma	7.19698
MB-0367	Breast Mixed Ductal and Lobular Carcinoma	6.5815
MB-0394	Breast Mixed Ductal and Lobular Carcinoma	7.12874
MB-0411	Breast Mixed Ductal and Lobular Carcinoma	7.44933
MB-0437	Breast Mixed Ductal and Lobular Carcinoma	7.37226
MB-0485	Breast Mixed Ductal and Lobular Carcinoma	7.09529
MB-0488	Breast Mixed Ductal and Lobular Carcinoma	7.38878
MB-0492	Breast Mixed Ductal and Lobular Carcinoma	7.13596
MB-0540	Breast Mixed Ductal and Lobular Carcinoma	6.83648
MB-0583	Breast Mixed Ductal and Lobular Carcinoma	6.89557
MB-0587	Breast Mixed Ductal and Lobular Carcinoma	7.48595
MB-0589	Breast Mixed Ductal and Lobular Carcinoma	6.8328
MB-0596	Breast Mixed Ductal and Lobular Carcinoma	6.72668
MB-0600	Breast Mixed Ductal and Lobular Carcinoma	7.10032
MB-0606	Breast Mixed Ductal and Lobular Carcinoma	7.16873
MB-0638	Breast Mixed Ductal and Lobular Carcinoma	7.0936
MB-0646	Breast Mixed Ductal and Lobular Carcinoma	7.05626
MB-0906	Breast Mixed Ductal and Lobular Carcinoma	6.31988
MB-2536	Breast Mixed Ductal and Lobular Carcinoma	6.20755
MB-2610	Breast Mixed Ductal and Lobular Carcinoma	6.52295
MB-2614	Breast Mixed Ductal and Lobular Carcinoma	6.31604
MB-2616	Breast Mixed Ductal and Lobular Carcinoma	7.30388
MB-2708	Breast Mixed Ductal and Lobular Carcinoma	7.38947
MB-2712	Breast Mixed Ductal and Lobular Carcinoma	6.60111
MB-2718	Breast Mixed Ductal and Lobular Carcinoma	7.47407
MB-2745	Breast Mixed Ductal and Lobular Carcinoma	7.18754
MB-2750	Breast Mixed Ductal and Lobular Carcinoma	6.82993
MB-2752	Breast Mixed Ductal and Lobular Carcinoma	6.96406
MB-2772	Breast Mixed Ductal and Lobular Carcinoma	7.07771
MB-2790	Breast Mixed Ductal and Lobular Carcinoma	7.11721
MB-2796	Breast Mixed Ductal and Lobular Carcinoma	6.52419
MB-2797	Breast Mixed Ductal and Lobular Carcinoma	7.15397
MB-2815	Breast Mixed Ductal and Lobular Carcinoma	6.81391
MB-2819	Breast Mixed Ductal and Lobular Carcinoma	6.26836
MB-2823	Breast Mixed Ductal and Lobular Carcinoma	6.1112
MB-2851	Breast Mixed Ductal and Lobular Carcinoma	6.07557
MB-2858	Breast Mixed Ductal and Lobular Carcinoma	6.75607
MB-2927	Breast Mixed Ductal and Lobular Carcinoma	7.05837
MB-2944	Breast Mixed Ductal and Lobular Carcinoma	6.99883
MB-2963	Breast Mixed Ductal and Lobular Carcinoma	6.86081
MB-2970	Breast Mixed Ductal and Lobular Carcinoma	6.48117
MB-2990	Breast Mixed Ductal and Lobular Carcinoma	7.0116
MB-3008	Breast Mixed Ductal and Lobular Carcinoma	6.69003
MB-3037	Breast Mixed Ductal and Lobular Carcinoma	6.89119
MB-3064	Breast Mixed Ductal and Lobular Carcinoma	6.26167
MB-3079	Breast Mixed Ductal and Lobular Carcinoma	6.55933
MB-3092	Breast Mixed Ductal and Lobular Carcinoma	6.90437
MB-3222	Breast Mixed Ductal and Lobular Carcinoma	7.14611
MB-3228	Breast Mixed Ductal and Lobular Carcinoma	6.23298
MB-3266	Breast Mixed Ductal and Lobular Carcinoma	7.23156
MB-3350	Breast Mixed Ductal and Lobular Carcinoma	7.17855
MB-3357	Breast Mixed Ductal and Lobular Carcinoma	7.26656
MB-3417	Breast Mixed Ductal and Lobular Carcinoma	6.73764
MB-3439	Breast Mixed Ductal and Lobular Carcinoma	6.84146
MB-3467	Breast Mixed Ductal and Lobular Carcinoma	6.99623
MB-3510	Breast Mixed Ductal and Lobular Carcinoma	6.54133
MB-3530	Breast Mixed Ductal and Lobular Carcinoma	6.61746
MB-3567	Breast Mixed Ductal and Lobular Carcinoma	7.0831
MB-3576	Breast Mixed Ductal and Lobular Carcinoma	6.26135
MB-3781	Breast Mixed Ductal and Lobular Carcinoma	7.16864
MB-3850	Breast Mixed Ductal and Lobular Carcinoma	6.81591
MB-3854	Breast Mixed Ductal and Lobular Carcinoma	6.815
MB-4017	Breast Mixed Ductal and Lobular Carcinoma	7.1045
MB-4018	Breast Mixed Ductal and Lobular Carcinoma	6.85772
MB-4046	Breast Mixed Ductal and Lobular Carcinoma	5.87474
MB-4171	Breast Mixed Ductal and Lobular Carcinoma	6.24387
MB-4293	Breast Mixed Ductal and Lobular Carcinoma	6.19989
MB-4306	Breast Mixed Ductal and Lobular Carcinoma	5.99909
MB-4313	Breast Mixed Ductal and Lobular Carcinoma	5.22619
MB-4343	Breast Mixed Ductal and Lobular Carcinoma	5.98396
MB-4484	Breast Mixed Ductal and Lobular Carcinoma	6.28696
MB-4557	Breast Mixed Ductal and Lobular Carcinoma	5.59556
MB-4618	Breast Mixed Ductal and Lobular Carcinoma	6.74681
MB-4623	Breast Mixed Ductal and Lobular Carcinoma	6.17891
MB-4627	Breast Mixed Ductal and Lobular Carcinoma	6.8339
MB-4633	Breast Mixed Ductal and Lobular Carcinoma	7.06515
MB-4634	Breast Mixed Ductal and Lobular Carcinoma	6.34405
MB-4704	Breast Mixed Ductal and Lobular Carcinoma	6.13849
MB-4730	Breast Mixed Ductal and Lobular Carcinoma	6.86543
MB-4738	Breast Mixed Ductal and Lobular Carcinoma	6.36266
MB-4739	Breast Mixed Ductal and Lobular Carcinoma	6.96963
MB-4742	Breast Mixed Ductal and Lobular Carcinoma	6.97442
MB-4743	Breast Mixed Ductal and Lobular Carcinoma	6.45561
MB-4749	Breast Mixed Ductal and Lobular Carcinoma	6.47327
MB-4778	Breast Mixed Ductal and Lobular Carcinoma	6.47616
MB-4818	Breast Mixed Ductal and Lobular Carcinoma	6.54369
MB-4822	Breast Mixed Ductal and Lobular Carcinoma	6.69934
MB-4829	Breast Mixed Ductal and Lobular Carcinoma	6.31809
MB-4897	Breast Mixed Ductal and Lobular Carcinoma	6.75891
MB-4957	Breast Mixed Ductal and Lobular Carcinoma	5.90597
MB-4965	Breast Mixed Ductal and Lobular Carcinoma	6.94995
MB-4966	Breast Mixed Ductal and Lobular Carcinoma	6.72511
MB-4981	Breast Mixed Ductal and Lobular Carcinoma	6.57425
MB-5011	Breast Mixed Ductal and Lobular Carcinoma	6.02461
MB-5020	Breast Mixed Ductal and Lobular Carcinoma	6.35359
MB-5027	Breast Mixed Ductal and Lobular Carcinoma	6.61935
MB-5035	Breast Mixed Ductal and Lobular Carcinoma	6.64061
MB-5043	Breast Mixed Ductal and Lobular Carcinoma	6.47732
MB-5049	Breast Mixed Ductal and Lobular Carcinoma	7.06903
MB-5050	Breast Mixed Ductal and Lobular Carcinoma	6.9287
MB-5058	Breast Mixed Ductal and Lobular Carcinoma	6.64115
MB-5059	Breast Mixed Ductal and Lobular Carcinoma	6.22974
MB-5065	Breast Mixed Ductal and Lobular Carcinoma	6.49037
MB-5122	Breast Mixed Ductal and Lobular Carcinoma	6.9102
MB-5127	Breast Mixed Ductal and Lobular Carcinoma	7.13639
MB-5145	Breast Mixed Ductal and Lobular Carcinoma	7.37555
MB-5179	Breast Mixed Ductal and Lobular Carcinoma	6.79413
MB-5182	Breast Mixed Ductal and Lobular Carcinoma	6.97524
MB-5206	Breast Mixed Ductal and Lobular Carcinoma	6.91317
MB-5239	Breast Mixed Ductal and Lobular Carcinoma	6.90171
MB-5240	Breast Mixed Ductal and Lobular Carcinoma	7.10438
MB-5253	Breast Mixed Ductal and Lobular Carcinoma	6.20754
MB-5260	Breast Mixed Ductal and Lobular Carcinoma	7.12305
MB-5268	Breast Mixed Ductal and Lobular Carcinoma	6.62113
MB-5270	Breast Mixed Ductal and Lobular Carcinoma	6.72968
MB-5278	Breast Mixed Ductal and Lobular Carcinoma	6.49367
MB-5280	Breast Mixed Ductal and Lobular Carcinoma	6.87997
MB-5284	Breast Mixed Ductal and Lobular Carcinoma	6.45795
MB-5293	Breast Mixed Ductal and Lobular Carcinoma	5.93329
MB-5305	Breast Mixed Ductal and Lobular Carcinoma	6.66958
MB-5310	Breast Mixed Ductal and Lobular Carcinoma	7.03086
MB-5317	Breast Mixed Ductal and Lobular Carcinoma	6.63555
MB-5322	Breast Mixed Ductal and Lobular Carcinoma	7.10408
MB-5324	Breast Mixed Ductal and Lobular Carcinoma	6.64117
MB-5350	Breast Mixed Ductal and Lobular Carcinoma	6.41309
MB-5358	Breast Mixed Ductal and Lobular Carcinoma	6.88295
MB-5360	Breast Mixed Ductal and Lobular Carcinoma	6.52845
MB-5369	Breast Mixed Ductal and Lobular Carcinoma	6.76482
MB-5388	Breast Mixed Ductal and Lobular Carcinoma	6.45865
MB-5393	Breast Mixed Ductal and Lobular Carcinoma	6.16692
MB-5401	Breast Mixed Ductal and Lobular Carcinoma	6.43035
MB-5406	Breast Mixed Ductal and Lobular Carcinoma	6.2735
MB-5424	Breast Mixed Ductal and Lobular Carcinoma	6.37255
MB-5428	Breast Mixed Ductal and Lobular Carcinoma	7.02008
MB-5444	Breast Mixed Ductal and Lobular Carcinoma	6.28005
MB-5451	Breast Mixed Ductal and Lobular Carcinoma	6.72783
MB-5455	Breast Mixed Ductal and Lobular Carcinoma	6.3262
MB-5470	Breast Mixed Ductal and Lobular Carcinoma	6.95534
MB-5478	Breast Mixed Ductal and Lobular Carcinoma	6.5255
MB-5505	Breast Mixed Ductal and Lobular Carcinoma	6.38824
MB-5510	Breast Mixed Ductal and Lobular Carcinoma	6.84347
MB-5520	Breast Mixed Ductal and Lobular Carcinoma	7.00937
MB-5533	Breast Mixed Ductal and Lobular Carcinoma	6.38012
MB-5540	Breast Mixed Ductal and Lobular Carcinoma	6.76645
MB-5567	Breast Mixed Ductal and Lobular Carcinoma	6.59963
MB-5576	Breast Mixed Ductal and Lobular Carcinoma	7.15268
MB-5579	Breast Mixed Ductal and Lobular Carcinoma	6.62291
MB-5588	Breast Mixed Ductal and Lobular Carcinoma	6.22402
MB-5646	Breast Mixed Ductal and Lobular Carcinoma	6.29667
MB-5651	Breast Mixed Ductal and Lobular Carcinoma	6.88292
MB-6001	Breast Mixed Ductal and Lobular Carcinoma	7.09692
MB-6092	Breast Mixed Ductal and Lobular Carcinoma	7.09733
MB-6103	Breast Mixed Ductal and Lobular Carcinoma	7.00838
MB-6105	Breast Mixed Ductal and Lobular Carcinoma	7.00122
MB-6138	Breast Mixed Ductal and Lobular Carcinoma	6.82682
MB-6145	Breast Mixed Ductal and Lobular Carcinoma	6.49797
MB-6163	Breast Mixed Ductal and Lobular Carcinoma	6.91761
MB-6168	Breast Mixed Ductal and Lobular Carcinoma	7.01967
MB-6179	Breast Mixed Ductal and Lobular Carcinoma	6.63795
MB-6185	Breast Mixed Ductal and Lobular Carcinoma	7.04607
MB-6189	Breast Mixed Ductal and Lobular Carcinoma	6.69198
MB-6194	Breast Mixed Ductal and Lobular Carcinoma	6.996
MB-6226	Breast Mixed Ductal and Lobular Carcinoma	7.44348
MB-6232	Breast Mixed Ductal and Lobular Carcinoma	6.8974
MB-6233	Breast Mixed Ductal and Lobular Carcinoma	6.91723
MB-6234	Breast Mixed Ductal and Lobular Carcinoma	7.09155
MB-6238	Breast Mixed Ductal and Lobular Carcinoma	6.947
MB-6239	Breast Mixed Ductal and Lobular Carcinoma	7.01485
MB-6322	Breast Mixed Ductal and Lobular Carcinoma	7.57237
MB-7011	Breast Mixed Ductal and Lobular Carcinoma	7.07675
MB-7014	Breast Mixed Ductal and Lobular Carcinoma	7.38699
MB-7017	Breast Mixed Ductal and Lobular Carcinoma	7.72389
MB-7039	Breast Mixed Ductal and Lobular Carcinoma	6.67413
MB-7072	Breast Mixed Ductal and Lobular Carcinoma	6.68049
MB-7075	Breast Mixed Ductal and Lobular Carcinoma	7.21877
MB-7086	Breast Mixed Ductal and Lobular Carcinoma	6.74605
MB-7092	Breast Mixed Ductal and Lobular Carcinoma	6.75378
MB-7102	Breast Mixed Ductal and Lobular Carcinoma	7.50773
MB-7147	Breast Mixed Ductal and Lobular Carcinoma	7.0088
MB-7229	Breast Mixed Ductal and Lobular Carcinoma	6.55584
MB-0328	Invasive Breast Carcinoma	7.08691
MB-0341	Invasive Breast Carcinoma	7.00825
MB-0514	Invasive Breast Carcinoma	7.14992
MB-0522	Invasive Breast Carcinoma	7.12225
MB-5176	Invasive Breast Carcinoma	7.04493
MB-5190	Invasive Breast Carcinoma	5.55809
MB-5368	Invasive Breast Carcinoma	6.86191
MB-5384	Invasive Breast Carcinoma	6.57681
MB-5405	Invasive Breast Carcinoma	6.50293
MB-5559	Invasive Breast Carcinoma	6.76039
MB-7032	Invasive Breast Carcinoma	6.63935
MB-7059	Invasive Breast Carcinoma	6.75045
MB-7084	Invasive Breast Carcinoma	6.82759
MB-7128	Invasive Breast Carcinoma	6.66418
MB-7236	Invasive Breast Carcinoma	6.98882
MB-2821	Metaplastic Breast Cancer	6.49831
