# Supplementary material for: A functional genetic screen for metabolic proteins unveils GART and the de novo purine biosynthetic pathway as novel targets for the treatment of luminal A ERα expressing primary and metastatic invasive ductal carcinoma
Source: Front Endocrinol (Lausanne). 2023 Apr 18;14:1129162. doi: 10.3389/fendo.2023.1129162 (PMC10151738; doi:10.3389/fendo.2023.1129162)
Supplement: Supplementary file 2 [file DataSheet_1.zip › Supplementary Tables/Supplementary Table 8.XLSX]

## Sheet: Fig. 2G
	ERneg_tumors	ERpos_tumors
Glutamine Levels	0.65	1.65
	0.02	1.13
	-0.05	1.06
	-0.85	0.87
	-0.93	0.76
	-0.72	0.65
	-0.56	-0.26
	-0.57	-0.66
	-0.67	-0.89
	-0.61	-0.61
		-0.45
		-0.45
		-0.403
		-0.306
		0.05
		-0.01
		0.25
		-0.11
		0.06
		-0.12
		-0.03
		-0.02		This is the orgiginal panel from which the data have been extrapolated as downoaded by the https://www.breastcancerlandscape.org/ website
		-0.14
		0.14
		0.13
		0.36
		0.2
		0.49
		0.59

## Sheet: Fig. 2H and 2I
	Cell Line	Hystological Type	Glutamine Levels	ER Status
	AU565	Adenocarcinoma	6.06869	Negative
	BT20	Invasive ductal carcinoma	5.89689	Negative
	BT474	Invasive ductal carcinoma	6.32485	Positive
	BT483	Invasive ductal carcinoma	6.01084	Positive
	BT549	Invasive ductal carcinoma	6.18892	Negative
	CAL120	Adenocarcinoma	6.11203	Negative
	CAL148	Adenocarcinoma	5.74482	Negative
	CAL51	Adenocarcinoma	6.12936	Negative
	CAL851	Adenocarcinoma	6.07875	Negative
	CAMA1	Adenocarcinoma	5.99003	Positive
	DU4475	not defined	5.53909	Negative
	EFM19	Invasive ductal carcinoma	6.1289	Positive
	EFM192A	Adenocarcinoma	6.08945	Positive
	HCC1143	Ductal carcinoma	6.1755	Negative
	HCC1187	Ductal carcinoma	4.98309	Negative
	HCC1395	Ductal carcinoma	5.84569	Negative
	HCC1419	Invasive ductal carcinoma	5.98431	Positive
	HCC1428	Adenocarcinoma	6.01058	Positive
	HCC1500	Ductal carcinoma	5.84574	Positive
	HCC1569	Metaplastic Carcinoma	4.66464	Negative
	HCC1599	Ductal carcinoma	5.08395	Negative
	HCC1806	Squamose Carcinoma	5.62391	Negative
	HCC1937	Ductal carcinoma	6.10205	Negative
	HCC1954	Ductal carcinoma	5.82108	Negative
	HCC202	Ductal carcinoma	6.17896	Negative
	HCC2218	Ductal carcinoma	5.88398	Negative
	HCC38	Ductal carcinoma	5.80452	Negative
	HCC70	Ductal carcinoma	5.89045	Negative
	HDQP1	Invasive ductal carcinoma	6.12713	Negative
	HMC18	not defined	4.82386	Negative
	HS578T	Invasive ductal carcinoma	6.17438	Negative
	JIMT1	Invasive ductal carcinoma	5.80409	Negative
	KPL1	Invasive ductal carcinoma	6.17776	Positive
	MCF7	Invasive ductal carcinoma	6.21015	Positive
	MDAMB157	Metaplastic Carcinoma	5.8981	Negative
	MDAMB175VII	Invasive ductal carcinoma	6.19086	Positive
	MDAMB231	Adenocarcinoma	5.91011	Negative
	MDAMB361	Adenocarcinoma	5.78428	Positive
	MDAMB415	Adenocarcinoma	6.02578	Positive
	MDAMB453	Adenocarcinoma	6.23108	Negative
	MDAMB468	Adenocarcinoma	6.131	Negative
	SKBR3	Adenocarcinoma	5.9802	Negative
	T47D	Invasive ductal carcinoma	5.89132	Positive
	UAC812	Invasive ductal carcinoma	5.99729	Positive
	UAC893	Invasive ductal carcinoma	5.31918	Negative
	ZR751	Invasive ductal carcinoma	6.04147	Positive
	ZR7530	Invasive ductal carcinoma	6.06674	Positive
