# Supplementary material for: A functional genetic screen for metabolic proteins unveils GART and the de novo purine biosynthetic pathway as novel targets for the treatment of luminal A ERα expressing primary and metastatic invasive ductal carcinoma
Source: Front Endocrinol (Lausanne). 2023 Apr 18;14:1129162. doi: 10.3389/fendo.2023.1129162 (PMC10151738; doi:10.3389/fendo.2023.1129162)
Supplement: Supplementary file 2 [file DataSheet_1.zip › Supplementary Tables/Supplementary Table 9.XLSX]

## Sheet: Proliferation
	Cell line	ER status	Hystological Type	Clinical Surrogate	Lometrexol IC50 6 days (M)	GART Gene Effect (DEMETER2) RNAi (Achilles+DRIVE+Marcotte, DEMETER2)
	BT-474	ERpos_HER2Pos	Invasive ductal carcinoma	Luminal B	0.001643	-0.05357
	EFM192A	ERpos_HER2Pos	Adenocarcinoma	Luminal B	1.89e-05	0.052462
	HCC1428	ERpos_HER2Neg	Adenocarcinoma	Luminal A	0.000129	-0.3195
	MCF-7	ERpos_HER2Neg	Invasive ductal carcinoma	Luminal A	7.67e-08	-0.57043
	MDAMB361	ERpos_HER2Pos	Adenocarcinoma	Luminal B	0.000217	-0.12907
	T47D-1	ERpos_HER2Neg	Invasive ductal carcinoma	Luminal A	0.00132	-0.27382
	ZR75-1	ERpos_HER2Neg	Invasive ductal carcinoma	Luminal A	0.000156	-0.47213

## Sheet: ERalpha levels
	Cell line	ER status	Hystological Type	Clinical Surrogate	Lometrexol EC50 48 hours for ER degradation (-Log2)	siRNA GART on ER levels (-Log2)
	BT-474	ERpos_HER2Pos	Invasive ductal carcinoma	Luminal B	12.29	0.385363
	EFM192A	ERpos_HER2Pos	Adenocarcinoma	Luminal B	10.53	0.052332
	HCC1428	ERpos_HER2Neg	Adenocarcinoma	Luminal A	10.83	-0.275309
	MCF-7	ERpos_HER2Neg	Invasive ductal carcinoma	Luminal A	15.95	0.4458
	MDAMB361	ERpos_HER2Pos	Adenocarcinoma	Luminal B	9.49	0.0938557
	T47D-1	ERpos_HER2Neg	Invasive ductal carcinoma	Luminal A	13.18	0.268023
	ZR75-1	ERpos_HER2Neg	Invasive ductal carcinoma	Luminal A	18.81	0.257427

## Sheet: Sensitivity to Tam
	Cell line	ER status	Hystological Type	Clinical Surrogate	4OHTamoxifen IC50 present data (-Log2)	4OHTamoxifen sensitivity extracted from DepMap
	BT-474	ERpos_HER2Pos	Invasive ductal carcinoma	Luminal B	11.975	-0.63751
	EFM192C	ERpos_HER2Pos	Adenocarcinoma	Luminal B	19.2152	0.456162
	HCC1428	ERpos_HER2Neg	Adenocarcinoma	Luminal A	27.8373	0.46592
	MCF-7	ERpos_HER2Neg	Invasive ductal carcinoma	Luminal A	16.3955	0.101043
	MDAMB361	ERpos_HER2Pos	Adenocarcinoma	Luminal B	14.2918	-0.25098
	T47D-1	ERpos_HER2Neg	Invasive ductal carcinoma	Luminal A	13.9888	0.135577
	ZR75-1	ERpos_HER2Neg	Invasive ductal carcinoma	Luminal A	19.9172	-0.00588

## Sheet: Sensitivity to Tam and LMX
	Cell line	ER status	Hystological Type	Clinical Surrogate	4OHTamoxifen IC50 present data (-Log2)	Lometrexol EC50 48 hours for ER degradation (-Log2)
	BT-474	ERpos_HER2Pos	Invasive ductal carcinoma	Luminal B	11.975	12.29
	EFM192C	ERpos_HER2Pos	Adenocarcinoma	Luminal B	19.2152	10.53
	HCC1428	ERpos_HER2Neg	Adenocarcinoma	Luminal A	27.8373	10.83
	MCF-7	ERpos_HER2Neg	Invasive ductal carcinoma	Luminal A	16.3955	15.95
	MDAMB361	ERpos_HER2Pos	Adenocarcinoma	Luminal B	14.2918	9.49
	T47D-1	ERpos_HER2Neg	Invasive ductal carcinoma	Luminal A	13.9888	13.18
	ZR75-1	ERpos_HER2Neg	Invasive ductal carcinoma	Luminal A	19.9172	18.81
